# Supplementary material for: 4,4′-Dibromo-2,2′-{[(3aS,7aS)-2,3,3a,4,5,6,7,7a-octa­hydro-1H-1,3-benzimidazole-1,3-di­yl]bis­(methyl­idene)}diphenol
Source: Acta Crystallogr Sect E Struct Rep Online. 2011 Mar 2;67(Pt 4):o753. doi: 10.1107/S1600536811006489 (PMC3099886; doi:10.1107/S1600536811006489)
Supplement: Supplementary file 1 [file e-67-0o753-sup1.cif]

##############################################################################
###                                                                        ###
###        Electronic paper (Acta Crystallographica Section E)             ###
###                                                                        ###
##############################################################################
#                                                                            #
# This CIF contains the data in a paper accepted for publication in Acta     #
# Crystallographica Section E. It conforms to the requirements of Notes      #
# for Authors for Section E, and has been peer reviewed under the auspices   #
# of the IUCr Commission on Journals.                                        #
#                                                                            #
# Full details of the Crystallographic Information File format               #
# are given in the paper "The Crystallographic Information File (CIF):       #
# a New Standard Archive File for Crystallography" by S. R. Hall, F. H.      #
# Allen and I. D. Brown [Acta Cryst. (1991), A47, 655-685].                  #
#                                                                            #
# The current version of the core CIF dictionary is obtainable from          #
# ftp://ftp.iucr.org/pub/cif_core.dic. The current version number is 2.4.    #
#                                                                            #
# Software is freely available for graphical display of the structure(s) in  #
# this CIF.  For information consult the CIF home page http://www.iucr.org/  #
# cif/home.html                                                              #
#                                                                            #
# This file may be used for bona fide research purposes within the           #
# scientific community so long as proper attribution is given to the journal # 
# article from which it was obtained.                                        #
#                                                                            #
##############################################################################
                                             
data_global
_audit_creation_method     'Jana2006 Version : 08/12/2009'
_journal_date_recd_electronic     2011-02-09
_journal_date_accepted     2011-02-21
_journal_name_full     'Acta Crystallographica, Section E'
_journal_year     2011
_journal_volume     67
_journal_issue      4
_journal_page_first     o753
_journal_page_last     o753
_journal_paper_category     QO
_journal_coeditor_code     NG5118
_publ_contact_author_name     'Augusto, Rivera'
_publ_contact_author_address     ?
_publ_contact_author_email     'ariverau@unal.edu.co'
_publ_contact_author_fax     '(57-1)-3165220'
_publ_contact_author_phone     '(57-1)-3165000'
_publ_section_title
;\
4,4'-Dibromo-2,2'-{[(3a<i>S</i>,7a<i>S</i>)-2,3,3a,4,5,6,7,7a-octahydro-\
1<i>H</i>-1,3-benzimidazole-1,3-diyl]bis(methylidene)}diphenol
;
loop_
    _publ_author_name
    _publ_author_footnote
    _publ_author_address
    'Rivera, Augusto' .
;
Departamento de Qu\'imica, Universidad Nacional de Colombia
Bogot\'a
AA 14490
Colombia
;
    'Quiroga, Diego' .
;
Departamento de Qu\'imica, Universidad Nacional de Colombia
Bogot\'a
AA 14490
Colombia
;
    'R\'ios-Motta, Jaime' .
;
Departamento de Qu\'imica, Universidad Nacional de Colombia
Bogot\'a
AA 14490
Colombia
;
    'Du\<sek, Michal' .
;
Institute of Physics ASCR, v.v.i.,
Na Slovance 2
182 21 Praha 8
Czech Republic
;
    'Fejfarov\'a, Karla' .
;
Institute of Physics ASCR, v.v.i.,
Na Slovance 2
182 21 Praha 8
Czech Republic
;
data_I
_chemical_name_systematic
;
4,4'-Dibromo-2,2'-{[(3a<i>S</i>,7a<i>S</i>)-2,3,3a,4,5,6,7,7a-octahydro-
1<i>H</i>-1,3-benzimidazole-1,3-diyl]bis(methylidene)}diphenol
;
_chemical_name_common     ?
_chemical_formula_moiety     'C21 H24 Br2 N2 O2'
_chemical_formula_sum     'C21 H24 Br2 N2 O2'
_chemical_formula_structural     ?
_chemical_formula_analytical     ?
_chemical_formula_iupac     'C21 H24 Br2 N2 O2'
_chemical_formula_weight     496.2
_chemical_melting_point     ?
_symmetry_cell_setting     orthorhombic
_symmetry_space_group_name_H-M     'P 21 21 2'
_symmetry_space_group_name_Hall     'P 2 2ab '
loop_
    _symmetry_equiv_pos_site_id
    _symmetry_equiv_pos_as_xyz
    1 x,y,z
    2 -x,-y,z
    3 -x+1/2,y+1/2,-z
    4 x+1/2,-y+1/2,-z
_cell_length_a     5.9645(2)
_cell_length_b     18.5497(4)
_cell_length_c     9.0494(2)
_cell_angle_alpha     90
_cell_angle_beta     90
_cell_angle_gamma     90
_cell_volume     1001.22(5)
_cell_formula_units_Z     2
_cell_measurement_reflns_used     16248
_cell_measurement_theta_min     4.7602
_cell_measurement_theta_max     66.5363
_cell_measurement_temperature     120
_cell_special_details     ?
_exptl_crystal_description     'prism'
_exptl_crystal_colour     colorless
_exptl_crystal_size_max     0.1935
_exptl_crystal_size_mid     0.1321
_exptl_crystal_size_min     0.0952
_exptl_crystal_density_diffrn     1.6455
_exptl_crystal_density_meas     ?
_exptl_crystal_density_method     'not measured'
_exptl_crystal_F_000     500
_exptl_absorpt_coefficient_mu     5.323
_exptl_absorpt_correction_type     analytical
_exptl_absorpt_process_details     '(CrysAlisPro; Oxford Diffraction, 2009)'
_exptl_absorpt_correction_T_min     0.454
_exptl_absorpt_correction_T_max     0.678
_exptl_special_details
;
;
_diffrn_ambient_temperature     120
_diffrn_radiation_type     'Cu K\a'
_diffrn_radiation_wavelength     1.54184
_diffrn_radiation_source     'X-ray tube'
_diffrn_radiation_monochromator     'mirror'
_diffrn_measurement_device_type
;
Oxford Diffraction Xcalibur diffractometer with an Atlas detector
;
_diffrn_measurement_device     'four-cycle diffractometer'
_diffrn_measurement_method     'Rotation method data acquisition using \w'
_diffrn_detector_area_resol_mean     10.3784
_diffrn_reflns_number     17493
_diffrn_reflns_av_R_equivalents     0.0223
_diffrn_reflns_av_sigmaI/netI     0.0038
_diffrn_reflns_theta_min     4.77
_diffrn_reflns_theta_max     66.78
_diffrn_reflns_theta_full     66.78
_diffrn_measured_fraction_theta_max     0.98
_diffrn_measured_fraction_theta_full     0.98
_diffrn_reflns_limit_h_min     -7
_diffrn_reflns_limit_h_max     6
_diffrn_reflns_limit_k_min     -10
_diffrn_reflns_limit_k_max     10
_diffrn_reflns_limit_l_min     -21
_diffrn_reflns_limit_l_max     21
_diffrn_reflns_reduction_process
;
Integration of the CCD images was done by program Crysalis RED
(Oxford diffraction, 2008). The same program was used for indexing of the
crystal shape and absorption correction.
;
_refine_special_details
;
The refinement was carried out against all reflections. The conventional
<i>R</i>-factor is always based on <i>F</i>. The goodness of fit as well as
the weighted <i>R</i>-factor are based on <i>F</i> and <i>F</i>^2^ for
refinement carried out on <i>F</i> and <i>F</i>^2^, respectively. The
threshold expression is used only for calculating <i>R</i>-factors <i>etc</i>.
and it is not relevant to the choice of reflections for refinement.
The program used for refinement, Jana2006, uses the weighting scheme based on
the experimental expectations, see _refine_ls_weighting_details, that does not
force <i>S</i> to be one. Therefore the values of <i>S</i> are usually larger
than the ones from the <i>SHELX</i> program.
;
_reflns_number_total     1749
_reflns_number_gt     1739
_reflns_threshold_expression     I>3\s(I)
_refine_ls_structure_factor_coef     Fsqd
_refine_ls_R_factor_all     0.0146
_refine_ls_R_factor_gt     0.0145
_refine_ls_wR_factor_gt     0.0490
_refine_ls_wR_factor_ref     0.0493
_refine_ls_goodness_of_fit_ref     1.21
_refine_ls_restrained_S_all     ?
_refine_ls_number_reflns     1749
_refine_ls_number_parameters     126
_refine_ls_number_restraints     1
_refine_ls_number_constraints     45
_refine_ls_hydrogen_treatment     mixed
_refine_ls_weighting_scheme     sigma
_refine_ls_weighting_details     'w=1/[\s^2^(I)+0.0016I^2^]'
_refine_ls_shift/su_max     0.0009
_refine_ls_shift/su_mean     0.0001
_refine_diff_density_max     0.11
_refine_diff_density_min     -0.12
_refine_ls_extinction_method     'none'
_refine_ls_extinction_coef     ?
_refine_ls_abs_structure_details     'Flack (1983), 670 Friedel pairs'
_refine_ls_abs_structure_Flack     0.01(2)
_refine_ls_abs_structure_Rogers     ?
loop_
    _atom_type_symbol
    _atom_type_scat_dispersion_real
    _atom_type_scat_dispersion_imag
    _atom_type_scat_source
    C 0.0181 0.0091 'International Tables Vol C tables 4.2.6.8 and 6.1.1.1'
    H 0.0000 0.0000 'International Tables Vol C tables 4.2.6.8 and 6.1.1.1'
    Br -0.6763 1.2805 'International Tables Vol C tables 4.2.6.8 and 6.1.1.1'
    N 0.0311 0.0180 'International Tables Vol C tables 4.2.6.8 and 6.1.1.1'
    O 0.0492 0.0322 'International Tables Vol C tables 4.2.6.8 and 6.1.1.1'
_computing_data_collection     'Crysalis CCD (Oxford Diffraction, 2009)'
_computing_cell_refinement     'Crysalis RED (Oxford Diffraction, 2009)'
_computing_data_reduction     'Crysalis RED (Oxford Diffraction, 2009)'
_computing_structure_solution     'SIR2002 (Burla <i>et al.</i>, 2003)'
_computing_structure_refinement
                                 'JANA2006 (Pet\<r\'i\<cek <i>et al.</i>, 2006)'
_computing_molecular_graphics     'DIAMOND (Brandenburg & Putz, 2005)'
_computing_publication_material
                                 'JANA2006 (Pet\<r\'i\<cek <i>et al.</i>, 2006)'
loop_
    _atom_site_type_symbol
    _atom_site_label
    _atom_site_fract_x
    _atom_site_fract_y
    _atom_site_fract_z
    _atom_site_U_iso_or_equiv
    _atom_site_adp_type
    _atom_site_calc_flag
    _atom_site_refinement_flags
    _atom_site_occupancy
    _atom_site_disorder_assembly
    _atom_site_disorder_group
    Br Br1 0.55638(3) 0.229059(8) 0.146172(18) 0.02610(7) Uani d . 1 . .
    O O1 0.99958(19) 0.42005(6) 0.59844(13) 0.0226(3) Uani d . 1 . .
    N N1 0.59652(10) 0.44416(5) 0.71146(11) 0.0163(4) Uani d . 1 . .
    C C1 0.5 0.5 0.61175(12) 0.0154(6) Uani d . 1 . .
    C C2 0.5511(3) 0.36959(8) 0.66196(17) 0.0165(4) Uani d . 1 . .
    C C3 0.6757(3) 0.35153(7) 0.52184(17) 0.0156(4) Uani d . 1 . .
    C C4 0.8947(3) 0.37777(8) 0.49815(18) 0.0174(4) Uani d . 1 . .
    C C5 1.0085(3) 0.35992(9) 0.36866(19) 0.0204(4) Uani d . 1 . .
    C C6 0.9120(3) 0.31499(8) 0.26478(18) 0.0205(5) Uani d . 1 . .
    C C7 0.6975(3) 0.28860(8) 0.29074(18) 0.0180(4) Uani d . 1 . .
    C C8 0.5810(2) 0.30615(8) 0.41680(17) 0.0160(4) Uani d . 1 . .
    C C9 0.5029(3) 0.45921(8) 0.85825(17) 0.0179(4) Uani d . 1 . .
    C C10 0.6319(3) 0.43125(9) 0.99165(18) 0.0268(5) Uani d . 1 . .
    C C11 0.5129(4) 0.45880(10) 1.13117(19) 0.0322(6) Uani d . 1 . .
    H H1a 0.382527 0.479008 0.553376 0.0185 Uiso d . 1 . .
    H H2a 0.39302 0.363598 0.646178 0.0198 Uiso d . 1 . .
    H H2b 0.593539 0.336399 0.738387 0.0198 Uiso d . 1 . .
    H H5 1.155662 0.379087 0.351434 0.0245 Uiso d . 1 . .
    H H6 0.991627 0.302257 0.176355 0.0245 Uiso d . 1 . .
    H H8 0.433442 0.286947 0.43234 0.0192 Uiso d . 1 . .
    H H9 0.362416 0.434666 0.870296 0.0214 Uiso d . 1 . .
    H H10a 0.782412 0.449589 0.989185 0.0322 Uiso d . 1 . .
    H H10b 0.63082 0.3795 0.991145 0.0322 Uiso d . 1 . .
    H H11a 0.5957 0.444143 1.217041 0.0386 Uiso d . 1 . .
    H H11b 0.367722 0.43676 1.138666 0.0386 Uiso d . 1 . .
    H H1o 0.904(3) 0.4361(12) 0.657(2) 0.0272 Uiso d . 1 . .
loop_
    _atom_site_aniso_label
    _atom_site_aniso_U_11
    _atom_site_aniso_U_22
    _atom_site_aniso_U_33
    _atom_site_aniso_U_12
    _atom_site_aniso_U_13
    _atom_site_aniso_U_23
    _atom_site_aniso_type_symbol
    Br1 0.03375(13) 0.02617(12) 0.01839(12) -0.00261(7) -0.00326(7) -0.00361(7)
                                                                              Br
    O1 0.0184(6) 0.0183(5) 0.0312(7) -0.0015(4) -0.0002(5) -0.0041(5) O
    N1 0.0203(7) 0.0104(6) 0.0182(7) 0.0013(5) 0.0010(5) -0.0010(5) N
    C1 0.0145(10) 0.0119(9) 0.0197(10) 0.0006(7) 0 0 C
    C2 0.0189(7) 0.0107(7) 0.0199(7) -0.0017(5) 0.0040(7) -0.0010(6) C
    C3 0.0185(7) 0.0095(6) 0.0188(7) 0.0034(6) 0.0013(6) 0.0036(6) C
    C4 0.0176(7) 0.0110(7) 0.0236(8) 0.0019(5) -0.0012(6) 0.0012(6) C
    C5 0.0174(7) 0.0167(7) 0.0271(8) 0.0016(6) 0.0032(6) 0.0049(7) C
    C6 0.0229(9) 0.0184(7) 0.0201(8) 0.0063(6) 0.0029(6) 0.0046(6) C
    C7 0.0243(8) 0.0134(6) 0.0165(8) 0.0034(6) -0.0013(6) 0.0005(6) C
    C8 0.0143(7) 0.0119(7) 0.0220(8) 0.0018(5) -0.0021(6) 0.0023(6) C
    C9 0.0215(8) 0.0153(8) 0.0169(7) 0.0023(5) 0.0009(6) 0.0022(6) C
    C10 0.0437(10) 0.0176(7) 0.0191(8) 0.0094(6) -0.0006(8) 0.0008(7) C
    C11 0.0521(12) 0.0251(10) 0.0193(8) 0.0110(8) 0.0014(9) 0.0042(7) C
loop_
    _geom_bond_atom_site_label_1
    _geom_bond_atom_site_label_2
    _geom_bond_site_symmetry_1
    _geom_bond_site_symmetry_2
    _geom_bond_distance
    _geom_bond_publ_flag
    Br1 C7 . . 1.9080(16) no
    O1 C4 . . 1.353(2) no
    O1 H1o . . 0.84(2) no
    N1 C1 . . 1.4895(12) no
    N1 C2 . . 1.4789(18) no
    N1 C9 . . 1.4677(18) no
    C1 H1a . . 0.96 no
    C1 H1a . 2_665 0.96 no
    C2 C3 . . 1.507(2) no
    C2 H2a . . 0.96 no
    C2 H2b . . 0.96 no
    C3 C4 . . 1.410(2) no
    C3 C8 . . 1.390(2) no
    C4 C5 . . 1.394(2) no
    C5 C6 . . 1.382(2) no
    C5 H5 . . 0.96 no
    C6 C7 . . 1.390(2) no
    C6 H6 . . 0.96 no
    C7 C8 . . 1.375(2) no
    C8 H8 . . 0.96 no
    C9 C9 . 2_665 1.514(2) no
    C9 C10 . . 1.523(2) no
    C9 H9 . . 0.96 no
    C10 C11 . . 1.536(3) no
    C10 H10a . . 0.96 no
    C10 H10b . . 0.96 no
    C11 C11 . 2_665 1.536(3) no
    C11 H11a . . 0.96 no
    C11 H11b . . 0.96 no
loop_
    _geom_angle_atom_site_label_1
    _geom_angle_atom_site_label_2
    _geom_angle_atom_site_label_3
    _geom_angle_site_symmetry_1
    _geom_angle_site_symmetry_2
    _geom_angle_site_symmetry_3
    _geom_angle
    _geom_angle_publ_flag
    C4 O1 H1o . . . 108.6(14) no
    C1 N1 C2 . . . 113.34(9) no
    C1 N1 C9 . . . 105.60(9) no
    C2 N1 C9 . . . 112.48(10) no
    N1 C1 N1 . . 2_665 105.43(9) no
    N1 C1 H1a . . . 109.4713 no
    N1 C1 H1a . . 2_665 109.4712 no
    N1 C1 H1a 2_665 . . 109.4712 no
    N1 C1 H1a 2_665 . 2_665 109.4713 no
    H1a C1 H1a . . 2_665 113.2317 no
    N1 C2 C3 . . . 111.86(12) no
    N1 C2 H2a . . . 109.4713 no
    N1 C2 H2b . . . 109.4715 no
    C3 C2 H2a . . . 109.471 no
    C3 C2 H2b . . . 109.4709 no
    H2a C2 H2b . . . 106.9725 no
    C2 C3 C4 . . . 120.52(13) no
    C2 C3 C8 . . . 120.64(14) no
    C4 C3 C8 . . . 118.78(14) no
    O1 C4 C3 . . . 121.76(14) no
    O1 C4 C5 . . . 118.47(13) no
    C3 C4 C5 . . . 119.78(14) no
    C4 C5 C6 . . . 120.83(14) no
    C4 C5 H5 . . . 119.5819 no
    C6 C5 H5 . . . 119.5833 no
    C5 C6 C7 . . . 118.73(15) no
    C5 C6 H6 . . . 120.6356 no
    C7 C6 H6 . . . 120.636 no
    Br1 C7 C6 . . . 119.62(12) no
    Br1 C7 C8 . . . 118.88(12) no
    C6 C7 C8 . . . 121.48(15) no
    C3 C8 C7 . . . 120.37(14) no
    C3 C8 H8 . . . 119.8142 no
    C7 C8 H8 . . . 119.8142 no
    N1 C9 C9 . . 2_665 101.48(12) no
    N1 C9 C10 . . . 117.42(13) no
    N1 C9 H9 . . . 110.1556 no
    C9 C9 C10 2_665 . . 110.62(13) no
    C9 C9 H9 2_665 . . 117.0073 no
    C10 C9 H9 . . . 100.9265 no
    C9 C10 C11 . . . 107.74(15) no
    C9 C10 H10a . . . 109.471 no
    C9 C10 H10b . . . 109.4714 no
    C11 C10 H10a . . . 109.4709 no
    C11 C10 H10b . . . 109.4716 no
    H10a C10 H10b . . . 111.1472 no
    C10 C11 C11 . . 2_665 112.17(15) no
    C10 C11 H11a . . . 109.4713 no
    C10 C11 H11b . . . 109.4711 no
    C11 C11 H11a 2_665 . . 109.4712 no
    C11 C11 H11b 2_665 . . 109.4713 no
    H11a C11 H11b . . . 106.632 no
loop_
    _geom_torsion_atom_site_label_1
    _geom_torsion_atom_site_label_2
    _geom_torsion_atom_site_label_3
    _geom_torsion_atom_site_label_4
    _geom_torsion_site_symmetry_1
    _geom_torsion_site_symmetry_2
    _geom_torsion_site_symmetry_3
    _geom_torsion_site_symmetry_4
    _geom_torsion
    _geom_torsion_publ_flag
    C2 N1 C1 N1 . . . 2_665 138.00(9) ?
    C9 N1 C1 N1 . . . 2_665 14.44(9) ?
    C1 N1 C2 C3 . . . . 68.53(14) ?
    C9 N1 C2 C3 . . . . -171.77(12) ?
    C1 N1 C9 C10 . . . . -157.29(11) ?
    C1 N1 C9 C9 . . . 2_665 -36.62(13) ?
    C2 N1 C9 C10 . . . . 78.61(16) ?
    C2 N1 C9 C9 . . . 2_665 -160.72(12) ?
    N1 C2 C3 C4 . . . . 37.37(19) ?
    N1 C2 C3 C8 . . . . -145.54(13) ?
    C2 C3 C4 O1 . . . . -0.5(2) ?
    C2 C3 C4 C5 . . . . 179.31(14) ?
    C8 C3 C4 O1 . . . . -177.62(14) ?
    C8 C3 C4 C5 . . . . 2.2(2) ?
    C2 C3 C8 C7 . . . . -178.55(14) ?
    C4 C3 C8 C7 . . . . -1.4(2) ?
    O1 C4 C5 C6 . . . . 177.87(15) ?
    C3 C4 C5 C6 . . . . -1.9(2) ?
    C4 C5 C6 C7 . . . . 0.9(2) ?
    C5 C6 C7 Br1 . . . . 177.93(12) ?
    C5 C6 C7 C8 . . . . -0.1(2) ?
    Br1 C7 C8 C3 . . . . -177.66(11) ?
    C6 C7 C8 C3 . . . . 0.4(2) ?
    N1 C9 C10 C11 . . . . 175.39(13) ?
    C9 C9 C10 C11 2_665 . . . 59.64(18) ?
    N1 C9 C9 N1 . . 2_665 2_665 45.12(14) ?
    N1 C9 C9 C10 . . 2_665 2_665 170.46(12) ?
    C10 C9 C9 N1 . . 2_665 2_665 170.46(12) ?
    C10 C9 C9 C10 . . 2_665 2_665 -64.21(18) ?
    C9 C10 C11 C11 . . . 2_665 -55.1(2) ?
    C10 C11 C11 C10 . . 2_665 2_665 54.8(2) ?
loop_
    _geom_hbond_atom_site_label_D
    _geom_hbond_atom_site_label_H
    _geom_hbond_atom_site_label_A
    _geom_hbond_site_symmetry_D
    _geom_hbond_site_symmetry_H
    _geom_hbond_site_symmetry_A
    _geom_hbond_distance_DH
    _geom_hbond_distance_HA
    _geom_hbond_distance_DA
    _geom_hbond_angle_DHA
    _geom_hbond_publ_flag
    O1 H1o N1 . . . 0.833(19) 1.905(18) 2.6506(13) 148.3(19) yes
    C1 H1a O1 . . 1_455 0.96 2.57 3.3351(11) 137 yes
    C8 H8 Cg2 . . 4_465 0.96 2.85 3.5407(16) 130 yes
    C11 H11b Cg2 . . 1_565 0.96 2.86 3.728(2) 150 yes
