# Supplementary material for: 4,4′-Dibromo-2,2′-{[(3aS,7aS)-2,3,3a,4,5,6,7,7a-octa­hydro-1H-1,3-benzimidazole-1,3-di­yl]bis­(methyl­idene)}diphenol
Source: Acta Crystallogr Sect E Struct Rep Online. 2011 Mar 2;67(Pt 4):o753. doi: 10.1107/S1600536811006489 (PMC3099886; doi:10.1107/S1600536811006489)
Supplement: Supplementary file 2 [file e-67-0o753-Isup2.hkl]

#
# h,k,l, Fc-squared, Fo-squared, sigma(Fo-squared) and status flag
#
data_I
_shelx_title                             '   '
_shelx_refln_list_code                   4
_shelx_F_calc_maximum                    170.46
_exptl_crystal_F_000                     500
_reflns_d_resolution_high                0.8389

loop_
 _symmetry_equiv_pos_as_xyz
 'x, y, z'
 '-x, -y, z'
 '-x+1/2, y+1/2, -z'
 'x+1/2, -y+1/2, -z'

_cell_length_a                           5.9645(2)
_cell_length_b                           18.5497(4)
_cell_length_c                           9.0494(2)
_cell_angle_alpha                        90
_cell_angle_beta                         90
_cell_angle_gamma                        90

_shelx_F_squared_multiplier              1.000

loop_
 _refln_index_h
 _refln_index_k
 _refln_index_l
 _refln_F_squared_calc
 _refln_F_squared_meas
 _refln_F_squared_sigma
 _refln_observed_status
   2   0   0    31272.13    29057.89    187.10 o
   4   0   0      235.97      245.57      2.64 o
   6   0   0      125.22      120.00      3.95 o
   1   1   0     2068.02     2112.52      4.68 o
   2   1   0     9245.38     9646.35     18.74 o
   3   1   0      285.71      337.51      2.82 o
   4   1   0     3341.46     3296.37      6.43 o
   5   1   0        0.38        4.17      1.47 <
   6   1   0     1690.58     1719.17     10.14 o
   7   1   0        0.74        3.04      1.54 <
   0   2   0     6600.53     6551.88     38.56 o
   1   2   0     4453.17     4916.33     14.17 o
   2   2   0     1095.99     1149.31      4.03 o
   3   2   0      458.31      604.28      3.19 o
   4   2   0        9.94       21.48      0.81 o
   5   2   0       90.35       83.31      1.68 o
   6   2   0      876.26      820.11      6.29 o
   7   2   0       45.74       47.40      2.70 o
   1   3   0     8382.19     8377.36     21.69 o
   2   3   0     1791.16     1689.61      4.32 o
   3   3   0     1932.34     2172.50      5.99 o
   4   3   0     2302.67     2145.72      5.43 o
   5   3   0       24.63       25.79      1.35 o
   6   3   0      782.98      816.18      6.19 o
   0   4   0     3536.42     3621.80      8.88 o
   1   4   0       53.21       46.73      0.79 o
   2   4   0     2757.04     2754.19      4.93 o
   3   4   0     1607.89     1657.17      5.43 o
   4   4   0      232.69      240.22      2.04 o
   5   4   0      414.60      442.81      3.74 o
   6   4   0      243.96      238.63      3.63 o
   1   5   0      523.07      456.37      2.42 o
   2   5   0     3976.90     4031.37      8.61 o
   3   5   0       35.08       40.80      0.96 o
   4   5   0     3084.42     3241.51      6.93 o
   5   5   0      474.85      488.41      3.72 o
   6   5   0      162.14      170.52      3.57 o
   0   6   0     5988.31     5848.08     10.51 o
   1   6   0       21.94       20.07      0.92 o
   2   6   0     2606.26     2546.61      7.30 o
   3   6   0     1461.26     1420.45      3.43 o
   4   6   0       59.05       64.79      1.15 o
   5   6   0      761.83      806.84      4.63 o
   6   6   0       87.18       90.10      2.29 o
   1   7   0     4005.23     3917.09      8.79 o
   2   7   0      352.88      314.06      2.83 o
   3   7   0     2006.48     1983.28      4.07 o
   4   7   0      980.52      942.30      3.43 o
   5   7   0       27.84       28.67      1.67 o
   6   7   0      419.45      403.31      3.99 o
   0   8   0       39.99       32.59      1.35 o
   1   8   0      845.50      877.85      4.81 o
   2   8   0      434.68      457.83      3.35 o
   3   8   0     3271.97     3272.59      5.39 o
   4   8   0      173.71      182.86      1.68 o
   5   8   0     1271.47     1306.10      6.94 o
   6   8   0        0.30       -1.35      1.08 <
   1   9   0     8943.11     8949.25     17.98 o
   2   9   0      310.09      302.87      1.54 o
   3   9   0      415.32      368.84      1.86 o
   4   9   0      489.92      488.29      2.74 o
   5   9   0      344.31      354.16      3.48 o
   6   9   0      331.39      333.82      2.25 o
   0  10   0     1988.86     2156.71     12.85 o
   1  10   0      758.57      698.17      2.47 o
   2  10   0      539.08      522.15      2.02 o
   3  10   0     3489.25     3380.89      5.65 o
   4  10   0       34.73       33.44      1.10 o
   5  10   0     1103.18     1074.65      5.65 o
   6  10   0       56.68       54.95      1.13 o
   1  11   0     1451.44     1316.00      3.08 o
   2  11   0      311.73      334.59      1.70 o
   3  11   0      532.66      539.34      2.31 o
   4  11   0       24.56       25.73      1.19 o
   5  11   0      192.73      200.69      2.35 o
   6  11   0       61.29       60.99      1.43 o
   0  12   0     1117.16     1218.46      4.13 o
   1  12   0      163.57      152.48      1.15 o
   2  12   0       34.21       30.26      0.75 o
   3  12   0     2714.77     2685.00      5.20 o
   4  12   0       15.83       19.48      1.30 o
   5  12   0     1803.76     1814.79      6.45 o
   1  13   0     5765.98     5602.89      7.01 o
   2  13   0      744.32      722.36      2.66 o
   3  13   0     3024.32     2996.49      5.89 o
   4  13   0       74.18       77.50      1.56 o
   5  13   0       39.55       34.81      1.27 o
   0  14   0     1670.92     1631.68      5.33 o
   1  14   0     1328.51     1343.97      3.77 o
   2  14   0       57.13       53.23      1.12 o
   3  14   0     3970.67     4002.27      6.56 o
   4  14   0       15.13       18.31      1.19 o
   5  14   0     1286.59     1296.16      4.08 o
   1  15   0     2601.95     2571.47      5.72 o
   2  15   0      503.16      504.58      2.74 o
   3  15   0       58.57       62.46      1.29 o
   4  15   0       26.92       29.16      1.10 o
   5  15   0      166.19      177.88      1.53 o
   0  16   0       35.70       28.20      2.17 o
   1  16   0      478.66      474.60      2.61 o
   2  16   0       21.16       20.99      1.11 o
   3  16   0      707.11      726.91      3.28 o
   4  16   0      250.07      235.08      1.84 o
   1  17   0      952.48      963.74      3.97 o
   2  17   0      332.86      342.23      2.26 o
   3  17   0        1.74        1.71      1.00 <
   4  17   0      164.80      178.25      1.70 o
   0  18   0      391.18      410.14      4.61 o
   1  18   0       87.98       90.55      1.86 o
   2  18   0       80.35       72.91      1.33 o
   3  18   0       19.98       20.64      1.25 o
   4  18   0       42.53       47.04      2.13 o
   1  19   0     1612.60     1650.18      5.78 o
   2  19   0      179.44      181.83      2.22 o
   3  19   0      132.17      127.00      1.87 o
   0  20   0      842.65      797.40      4.77 o
   1  20   0       87.47       89.51      1.63 o
   2  20   0      579.64      547.74      3.15 o
   1  21   0        5.87        5.06      0.87 o
   2  21   0       64.45       86.86      3.36 o
   0   0   1       45.49       51.54      0.69 o
   1   0   1     1856.87     1888.41      3.98 o
   2   0   1      383.83      376.07      1.91 o
   3   0   1      537.51      550.08      4.68 o
   4   0   1       10.71       19.92      0.86 o
   5   0   1       12.85       14.61      1.44 o
   6   0   1      131.65      142.64      2.63 o
  -6   1   1       96.82       98.20      2.76 o
  -5   1   1     1412.34     1396.05      5.60 o
  -4   1   1     1663.85     1723.61      4.47 o
  -3   1   1     3323.01     3436.52      9.16 o
  -2   1   1     2076.00     1991.77      4.36 o
  -1   1   1     4492.90     4643.85      5.82 o
   0   1   1     2553.07     2628.19      5.14 o
   1   1   1     4218.07     4466.58      5.59 o
   2   1   1     1916.17     1857.52      4.39 o
   3   1   1     3132.97     3259.60     10.17 o
   4   1   1     1648.27     1728.50      5.21 o
   5   1   1     1368.60     1365.00      5.59 o
   6   1   1       93.49       99.85      2.15 o
   7   1   1      209.98      223.59      4.97 o
  -6   2   1      126.12      131.39      3.39 o
  -5   2   1      108.35      107.49      1.85 o
  -4   2   1      794.05      858.72      3.15 o
  -3   2   1     1041.73     1049.85      4.40 o
  -2   2   1     2992.05     3113.09      5.93 o
  -1   2   1     9563.67     9788.34     44.50 o
   0   2   1      896.45      926.20      2.04 o
   1   2   1     9235.98     9353.70     32.52 o
   2   2   1     3117.00     3346.43      6.97 o
   3   2   1      939.84      950.17      4.47 o
   4   2   1      796.63      859.38      3.55 o
   5   2   1      114.33      111.15      1.88 o
   6   2   1      127.30      135.90      2.35 o
  -6   3   1      537.30      559.33      5.98 o
  -5   3   1     1488.22     1530.41      6.80 o
  -4   3   1     1008.13      955.39      4.20 o
  -3   3   1     4608.50     4635.73      9.30 o
  -2   3   1      390.06      362.52      2.03 o
  -1   3   1     6051.28     6123.48      8.53 o
   0   3   1      406.92      455.58      1.37 o
   1   3   1     6011.03     6198.60     11.44 o
   2   3   1      404.57      392.20      2.11 o
   3   3   1     4529.68     4600.41      9.57 o
   4   3   1     1017.61      982.51      3.80 o
   5   3   1     1525.43     1558.50      5.86 o
   6   3   1      528.40      539.23      4.01 o
  -6   4   1      134.49      141.71      3.36 o
  -5   4   1      161.85      158.28      2.59 o
  -4   4   1      923.78      886.58      3.62 o
  -3   4   1     1396.24     1472.30      4.67 o
  -2   4   1     3781.08     3885.28      7.25 o
  -1   4   1    10483.23    10348.98     31.00 o
   0   4   1    15047.96    14640.34     31.25 o
   1   4   1    10184.24    10136.41     35.51 o
   2   4   1     3642.52     3715.71      6.54 o
   3   4   1     1343.54     1398.11      4.92 o
   4   4   1      904.50      866.40      3.41 o
   5   4   1      165.30      159.88      2.54 o
   6   4   1      120.68      123.25      2.18 o
  -6   5   1      403.00      369.07      8.38 o
  -5   5   1      982.12      977.93      5.54 o
  -4   5   1      689.25      699.65      3.37 o
  -3   5   1     1182.94     1120.63      3.28 o
  -2   5   1     2322.72     2314.18      7.52 o
  -1   5   1     7643.74     7638.81     11.14 o
   1   5   1     7843.33     7997.99     13.68 o
   2   5   1     2450.85     2464.45      6.21 o
   3   5   1     1222.84     1159.16      3.29 o
   4   5   1      669.58      689.38      2.89 o
   5   5   1      969.52      947.01      4.89 o
   6   5   1      363.61      354.87      3.49 o
  -6   6   1       73.76       77.90      2.23 o
  -5   6   1      493.46      491.02      4.07 o
  -4   6   1     1490.39     1514.92      4.51 o
  -3   6   1     1788.67     1726.88      4.01 o
  -2   6   1     1490.12     1401.37      6.94 o
  -1   6   1     6940.01     7004.61     11.58 o
   0   6   1     5307.70     5525.59      8.34 o
   1   6   1     7143.14     7264.59     10.80 o
   2   6   1     1551.41     1477.14      5.07 o
   3   6   1     1887.11     1867.53      4.11 o
   4   6   1     1573.04     1598.51      4.56 o
   5   6   1      537.81      531.53      3.53 o
   6   6   1       89.97       93.02      2.05 o
  -6   7   1       83.65       86.09      1.95 o
  -5   7   1      539.69      551.95      4.62 o
  -4   7   1      592.96      577.68      3.03 o
  -3   7   1      649.55      615.60      2.44 o
  -2   7   1     4187.51     4204.72     11.14 o
  -1   7   1      601.72      569.69      3.45 o
   0   7   1     3302.05     3211.92      5.81 o
   1   7   1      601.93      563.77      2.95 o
   2   7   1     4245.10     4202.18      9.55 o
   3   7   1      671.01      646.58      2.38 o
   4   7   1      581.63      552.41      2.82 o
   5   7   1      472.11      464.20      3.57 o
   6   7   1       87.26       92.79      1.98 o
  -6   8   1      324.84      311.92      2.76 o
  -5   8   1     1039.70     1052.80      5.61 o
  -4   8   1     1628.44     1647.62      4.93 o
  -3   8   1     1117.62     1122.96      3.52 o
  -2   8   1      852.72      850.06      3.68 o
  -1   8   1      530.80      536.50      3.38 o
   0   8   1        9.26       20.53      0.96 o
   1   8   1      526.34      527.43      3.46 o
   2   8   1      832.42      818.49      3.56 o
   3   8   1     1028.10     1023.90      2.94 o
   4   8   1     1614.06     1626.19      5.26 o
   5   8   1      964.77      976.06      5.45 o
   6   8   1      363.41      343.08      2.90 o
  -6   9   1      137.33      150.18      2.12 o
  -5   9   1       40.86       36.44      1.73 o
  -4   9   1      512.37      529.74      2.71 o
  -3   9   1      941.77      931.27      2.89 o
  -2   9   1     2669.40     2761.58      4.91 o
  -1   9   1     3432.33     3470.90      8.98 o
   0   9   1     2505.38     2367.04      6.71 o
   1   9   1     3590.05     3558.96     10.28 o
   2   9   1     2651.98     2733.16      4.51 o
   3   9   1     1030.82     1016.04      2.91 o
   4   9   1      510.20      527.65      3.01 o
   5   9   1       62.33       57.46      1.93 o
   6   9   1      147.18      150.09      1.83 o
  -6  10   1      391.68      389.24      3.07 o
  -5  10   1      345.59      339.59      2.86 o
  -4  10   1     1668.42     1679.31      5.05 o
  -3  10   1     1330.19     1311.42      3.48 o
  -2  10   1     1338.32     1310.37      3.18 o
  -1  10   1      677.75      704.57      2.25 o
   0  10   1      856.29      921.88      3.23 o
   1  10   1      592.26      600.29      2.31 o
   2  10   1     1210.88     1172.74      3.00 o
   3  10   1     1330.50     1322.35      3.56 o
   4  10   1     1629.30     1655.57      5.74 o
   5  10   1      330.35      325.30      3.06 o
   6  10   1      404.54      398.55      3.15 o
  -6  11   1      622.21      599.03      3.57 o
  -5  11   1       29.10       28.83      1.30 o
  -4  11   1      105.89      113.64      1.64 o
  -3  11   1       40.77       42.29      0.87 o
  -2  11   1     1815.53     1771.81      3.78 o
  -1  11   1     1137.46     1064.80      2.66 o
   0  11   1     4926.30     4938.25      5.86 o
   1  11   1     1263.06     1185.87      2.79 o
   2  11   1     1793.96     1757.12      3.47 o
   3  11   1       52.81       53.07      0.99 o
   4  11   1      121.72      129.64      1.90 o
   5  11   1       29.36       28.63      1.39 o
   6  11   1      627.86      623.90      4.71 o
  -5  12   1      322.91      327.26      2.65 o
  -4  12   1     1654.65     1691.85      4.76 o
  -3  12   1      612.46      582.18      2.52 o
  -2  12   1     1435.24     1398.57      3.63 o
  -1  12   1      359.81      387.49      1.93 o
   0  12   1        0.17        2.01      0.57 o
   1  12   1      395.48      423.55      1.86 o
   2  12   1     1512.59     1482.94      3.41 o
   3  12   1      696.44      669.10      2.77 o
   4  12   1     1815.67     1858.96      5.91 o
   5  12   1      321.72      323.32      2.43 o
  -5  13   1        6.12        6.26      0.95 o
  -4  13   1       22.49       22.22      1.20 o
  -3  13   1      238.98      231.49      1.92 o
  -2  13   1     1733.70     1675.93      4.42 o
  -1  13   1     1201.76     1182.40      3.34 o
   0  13   1     4574.68     4445.45      6.23 o
   1  13   1     1181.21     1143.18      3.17 o
   2  13   1     1751.45     1698.42      3.82 o
   3  13   1      188.08      181.52      1.98 o
   4  13   1       22.22       20.14      1.23 o
   5  13   1        9.77        9.80      0.92 o
  -5  14   1      127.07      124.15      1.60 o
  -4  14   1      872.37      852.34      3.80 o
  -3  14   1       96.53       92.75      1.45 o
  -2  14   1      472.34      473.24      2.50 o
  -1  14   1      206.92      196.00      1.64 o
   0  14   1      146.03      165.08      1.61 o
   1  14   1      193.81      182.41      1.44 o
   2  14   1      394.23      393.58      2.09 o
   3  14   1      118.97      115.16      1.65 o
   4  14   1      733.31      717.96      3.32 o
   5  14   1      126.98      127.71      1.55 o
  -5  15   1       78.29       83.29      1.26 o
  -4  15   1      268.45      267.51      2.05 o
  -3  15   1      108.32      110.81      1.56 o
  -2  15   1      546.89      558.50      2.76 o
  -1  15   1      731.85      723.73      2.92 o
   0  15   1     1531.56     1536.17      4.54 o
   1  15   1      770.40      751.88      3.10 o
   2  15   1      574.98      578.84      2.68 o
   3  15   1      124.96      128.10      1.65 o
   4  15   1      262.81      264.31      1.99 o
   5  15   1       86.82       88.99      1.51 o
  -4  16   1      528.76      527.62      2.82 o
  -3  16   1      484.26      485.48      2.52 o
  -2  16   1     1304.36     1324.61      4.24 o
  -1  16   1     1254.85     1216.92      4.22 o
   0  16   1      617.97      609.61      3.25 o
   1  16   1     1205.87     1177.67      4.58 o
   2  16   1     1364.44     1382.10      4.51 o
   3  16   1      490.78      494.63      2.52 o
   4  16   1      541.36      533.50      2.71 o
  -4  17   1      336.82      334.44      2.20 o
  -3  17   1      956.95      941.09      3.59 o
  -2  17   1      507.06      501.84      2.68 o
  -1  17   1      578.82      575.21      2.85 o
   0  17   1     1630.35     1619.29      5.43 o
   1  17   1      575.52      576.47      3.41 o
   2  17   1      523.86      523.32      3.29 o
   3  17   1      860.43      837.66      3.60 o
   4  17   1      332.05      328.53      2.17 o
  -3  18   1      404.75      410.17      2.22 o
  -2  18   1      778.19      799.89      3.43 o
  -1  18   1      396.66      400.25      2.52 o
   0  18   1      968.35     1027.20      4.58 o
   1  18   1      375.23      380.59      3.67 o
   2  18   1      771.02      802.41      4.24 o
   3  18   1      422.11      435.88      3.03 o
  -3  19   1      198.68      196.21      2.39 o
  -2  19   1      784.27      774.74      3.37 o
  -1  19   1       55.80       69.64      1.37 o
   0  19   1      294.28      279.90      2.42 o
   1  19   1       69.15       79.68      1.92 o
   2  19   1      714.54      704.83      3.94 o
   3  19   1      189.37      184.96      2.30 o
  -2  20   1      141.42      131.13      1.65 o
  -1  20   1      707.98      716.18      3.58 o
   0  20   1      428.91      408.43      3.02 o
   1  20   1      721.36      733.82      3.89 o
   2  20   1      119.01      112.21      1.52 o
  -1  21   1      347.68      327.15      2.31 o
   0  21   1       75.26       81.53      1.51 o
   1  21   1      328.85      318.33      2.57 o
   0   0   2      800.18      826.05      4.81 o
   1   0   2    13727.69    13753.26     37.50 o
   2   0   2      866.12      917.70      4.19 o
   3   0   2     1388.33     1421.97      5.23 o
   4   0   2       84.62      115.12      1.46 o
   5   0   2      159.03      166.53      3.34 o
   6   0   2      137.57      140.99      2.96 o
  -6   1   2      120.85      126.53      2.87 o
  -5   1   2     2165.49     2186.01     10.23 o
  -4   1   2      259.31      253.65      1.96 o
  -3   1   2     4721.68     4551.92      9.18 o
  -2   1   2      379.13      358.98      2.73 o
  -1   1   2     1208.98     1172.90      3.59 o
   0   1   2      578.52      555.14      2.52 o
   1   1   2     1304.38     1296.27      2.94 o
   2   1   2      320.04      308.07      2.28 o
   3   1   2     4881.58     4774.54      9.43 o
   4   1   2      241.86      238.79      1.93 o
   5   1   2     2132.01     2180.87      8.32 o
   6   1   2      120.12      119.71      2.22 o
  -6   2   2       26.48       28.60      1.98 o
  -5   2   2       51.38       50.78      2.43 o
  -4   2   2      166.80      156.77      1.69 o
  -3   2   2     1972.54     2040.16      5.07 o
  -2   2   2      321.87      312.89      2.65 o
  -1   2   2     8050.61     8191.05     10.85 o
   0   2   2     2251.01     2367.76      3.86 o
   1   2   2     8313.81     8260.38     22.30 o
   2   2   2      303.14      298.52      2.05 o
   3   2   2     1945.33     2062.69      5.72 o
   4   2   2      178.32      171.18      1.92 o
   5   2   2       68.32       68.25      2.18 o
   6   2   2       30.61       31.22      1.35 o
  -6   3   2      169.44      166.72      3.46 o
  -5   3   2     1224.01     1287.99      6.27 o
  -4   3   2       45.30       51.00      1.20 o
  -3   3   2     2300.63     2309.86      6.36 o
  -2   3   2     1757.02     1803.62      7.13 o
  -1   3   2     1114.23     1234.36      4.30 o
   0   3   2     6526.14     6511.42     11.47 o
   1   3   2      978.79     1097.71      3.61 o
   2   3   2     1841.15     1935.79      5.08 o
   3   3   2     2297.89     2332.27      4.97 o
   4   3   2       66.33       75.49      1.32 o
   5   3   2     1248.68     1261.66      5.60 o
   6   3   2      175.83      166.34      2.16 o
  -6   4   2      204.27      213.28      3.75 o
  -5   4   2      138.84      148.13      2.33 o
  -4   4   2     1199.98     1198.52      4.78 o
  -3   4   2     1172.01     1205.55      3.49 o
  -2   4   2     1855.94     1996.60      7.76 o
  -1   4   2     4481.74     4380.67      7.60 o
   0   4   2     3473.60     3649.39      4.84 o
   1   4   2     4329.87     4288.40      5.61 o
   2   4   2     1764.54     1891.64      5.08 o
   3   4   2     1193.18     1223.85      3.45 o
   4   4   2     1146.35     1153.38      4.16 o
   5   4   2      140.38      144.09      2.07 o
   6   4   2      215.30      214.77      2.36 o
  -6   5   2      302.20      300.47      5.17 o
  -5   5   2     1146.52     1191.80      5.63 o
  -4   5   2       89.72       92.56      1.50 o
  -3   5   2     3283.66     3302.22      5.13 o
  -2   5   2     3234.66     3313.49      9.32 o
  -1   5   2     2682.06     2740.35      5.66 o
   0   5   2     9599.49     9583.64     10.36 o
   1   5   2     2541.59     2626.06      4.59 o
   2   5   2     3169.91     3288.72      6.89 o
   3   5   2     3172.55     3194.46      5.23 o
   4   5   2       96.57       97.14      1.37 o
   5   5   2     1253.57     1272.35      5.28 o
   6   5   2      304.79      288.24      2.82 o
  -6   6   2      526.68      530.29      4.40 o
  -5   6   2      562.78      590.57      4.32 o
  -4   6   2     1577.26     1609.85      5.47 o
  -3   6   2       38.39       36.83      0.71 o
  -2   6   2     2126.48     2075.50      7.72 o
  -1   6   2     1655.90     1818.99      4.91 o
   0   6   2       86.92       90.07      0.94 o
   1   6   2     1355.81     1505.56      3.81 o
   2   6   2     2026.72     2011.72      6.20 o
   3   6   2       30.86       28.74      0.69 o
   4   6   2     1570.53     1599.20      5.23 o
   5   6   2      586.77      591.67      3.34 o
   6   6   2      541.12      532.06      3.56 o
  -6   7   2      417.46      408.24      3.77 o
  -5   7   2     1015.57     1028.68      6.09 o
  -4   7   2      230.92      247.97      2.21 o
  -3   7   2     1724.76     1750.85      4.15 o
  -2   7   2     1366.57     1321.07      4.48 o
  -1   7   2      820.64      757.28      4.07 o
   0   7   2     5135.06     5201.76      6.89 o
   1   7   2      836.97      785.27      3.51 o
   2   7   2     1229.65     1180.48      3.81 o
   3   7   2     1697.19     1723.25      3.96 o
   4   7   2      206.94      222.76      1.88 o
   5   7   2     1109.14     1119.16      4.21 o
   6   7   2      404.86      389.63      3.28 o
  -6   8   2      540.58      539.09      3.38 o
  -5   8   2      280.77      279.51      2.82 o
  -4   8   2     1966.05     1948.36      5.94 o
  -3   8   2     1916.48     1881.36      4.30 o
  -2   8   2     2767.61     2792.83      4.45 o
  -1   8   2     6190.88     6439.51     11.59 o
   0   8   2      149.13      201.64      1.98 o
   1   8   2     6070.04     6333.33     10.50 o
   2   8   2     2745.31     2779.68      4.58 o
   3   8   2     1917.13     1893.94      4.02 o
   4   8   2     2069.01     2062.47      5.42 o
   5   8   2      252.02      252.36      2.45 o
   6   8   2      578.79      583.27      4.39 o
  -6   9   2      301.24      293.43      2.42 o
  -5   9   2      477.00      452.07      3.54 o
  -4   9   2      480.46      477.50      3.13 o
  -3   9   2     1365.32     1374.15      3.83 o
  -2   9   2     2216.94     2117.30      3.79 o
  -1   9   2      659.93      707.73      2.41 o
   0   9   2     6628.15     6585.85     11.77 o
   1   9   2      716.20      759.10      2.45 o
   2   9   2     2057.62     1930.25      3.91 o
   3   9   2     1331.66     1336.60      3.36 o
   4   9   2      448.63      450.41      2.99 o
   5   9   2      478.83      459.00      3.56 o
   6   9   2      276.35      272.28      2.72 o
  -6  10   2      444.63      455.43      2.91 o
  -5  10   2      106.89      110.21      1.99 o
  -4  10   2     1402.46     1375.47      5.36 o
  -3  10   2      557.24      547.94      2.60 o
  -2  10   2     2031.38     1891.04      3.81 o
  -1  10   2     1704.44     1769.92      3.21 o
   0  10   2       15.98       15.60      0.59 o
   1  10   2     1674.25     1718.71      3.46 o
   2  10   2     2206.92     2074.07      4.13 o
   3  10   2      570.29      565.09      2.31 o
   4  10   2     1403.21     1373.76      5.36 o
   5  10   2      110.04      117.36      2.09 o
   6  10   2      396.09      412.14      3.06 o
  -5  11   2      159.84      150.60      2.16 o
  -4  11   2      693.53      681.45      3.92 o
  -3  11   2      129.91      124.63      1.48 o
  -2  11   2     3323.20     3255.52      5.22 o
  -1  11   2       95.74      105.91      0.88 o
   0  11   2     5707.44     5619.61      5.84 o
   1  11   2      136.88      151.68      1.16 o
   2  11   2     3455.71     3368.33      5.58 o
   3  11   2      135.56      130.54      1.29 o
   4  11   2      678.95      674.63      3.53 o
   5  11   2      144.06      135.50      2.08 o
   6  11   2        7.54        5.47      1.38 o
  -5  12   2        7.62        9.94      1.04 o
  -4  12   2     1425.83     1456.93      5.05 o
  -3  12   2      125.06      126.73      1.42 o
  -2  12   2      944.05      925.88      2.94 o
  -1  12   2      318.38      311.77      1.59 o
   0  12   2      221.53      215.64      1.30 o
   1  12   2      332.05      318.73      1.75 o
   2  12   2      936.20      912.80      2.83 o
   3  12   2      149.23      155.32      1.46 o
   4  12   2     1357.17     1385.35      4.68 o
   5  12   2        6.64        7.82      1.09 o
  -5  13   2       70.75       75.58      1.51 o
  -4  13   2       91.93       91.03      1.54 o
  -3  13   2      273.72      271.17      2.26 o
  -2  13   2     1116.54     1073.86      3.37 o
  -1  13   2      407.26      392.91      1.96 o
   0  13   2     1981.89     1817.32      3.77 o
   1  13   2      402.39      385.54      2.24 o
   2  13   2     1230.05     1183.98      3.33 o
   3  13   2      243.94      236.77      1.97 o
   4  13   2      104.99      104.09      1.55 o
   5  13   2       74.46       79.53      1.44 o
  -5  14   2       71.75       75.76      1.41 o
  -4  14   2     1397.37     1400.71      4.72 o
  -3  14   2      204.43      204.94      2.16 o
  -2  14   2     1026.28     1024.05      3.44 o
  -1  14   2      419.87      427.24      2.29 o
   0  14   2       20.43       27.32      0.87 o
   1  14   2      419.07      428.35      2.38 o
   2  14   2     1057.58     1067.18      3.32 o
   3  14   2      220.91      223.00      1.93 o
   4  14   2     1367.76     1369.74      4.65 o
   5  14   2       79.81       78.31      1.31 o
  -5  15   2       97.01      102.04      3.60 o
  -4  15   2      107.35       99.88      1.65 o
  -3  15   2      285.71      286.50      2.25 o
  -2  15   2     1560.01     1524.15      4.44 o
  -1  15   2      180.04      169.86      1.61 o
   0  15   2     2755.78     2672.47      6.42 o
   1  15   2      184.30      172.94      1.73 o
   2  15   2     1500.24     1479.57      4.30 o
   3  15   2      288.83      293.58      2.36 o
   4  15   2      103.54       95.57      1.43 o
   5  15   2       95.67       98.88      3.56 o
  -4  16   2      580.04      590.19      2.85 o
  -3  16   2        2.99        6.30      0.94 o
  -2  16   2      385.01      389.55      2.35 o
  -1  16   2      168.12      165.18      1.87 o
   0  16   2       73.64       84.68      1.55 o
   1  16   2      184.53      181.51      2.06 o
   2  16   2      397.60      402.96      2.59 o
   3  16   2        4.81        6.40      1.01 o
   4  16   2      581.55      591.47      2.84 o
  -4  17   2       40.76       40.63      1.13 o
  -3  17   2      552.36      548.35      2.60 o
  -2  17   2      562.62      568.29      3.03 o
  -1  17   2      129.51      135.25      1.68 o
   0  17   2      799.09      851.71      4.27 o
   1  17   2      114.37      122.42      1.93 o
   2  17   2      626.78      644.53      3.33 o
   3  17   2      570.20      583.18      2.72 o
   4  17   2       47.01       48.32      1.15 o
  -3  18   2      200.19      194.62      1.73 o
  -2  18   2      252.90      259.10      1.93 o
  -1  18   2     1153.64     1145.87      4.05 o
   0  18   2      276.67      283.06      2.75 o
   1  18   2     1127.85     1110.03      4.67 o
   2  18   2      252.03      264.40      2.97 o
   3  18   2      202.63      204.98      2.24 o
  -3  19   2      646.17      677.86      4.33 o
  -2  19   2      415.76      398.55      2.72 o
  -1  19   2      203.40      202.35      1.92 o
   0  19   2      435.99      428.61      3.67 o
   1  19   2      214.94      220.98      2.47 o
   2  19   2      453.32      454.48      3.21 o
   3  19   2      612.38      640.73      3.42 o
  -2  20   2       82.80       80.71      1.45 o
  -1  20   2      568.32      568.43      3.07 o
   0  20   2       17.37       17.60      1.15 o
   1  20   2      555.33      563.15      3.34 o
   2  20   2       91.36       98.11      1.65 o
  -1  21   2      187.30      187.44      2.41 o
   0  21   2      219.66      234.67      2.23 o
   1  21   2      206.79      207.12      2.26 o
   0   0   3     5435.31     5541.37     15.41 o
   1   0   3     5138.56     5434.17      9.67 o
   2   0   3     3464.33     3366.43      8.91 o
   3   0   3      662.86      668.82      3.10 o
   4   0   3       87.34       99.05      1.84 o
   5   0   3      485.85      484.56      4.91 o
   6   0   3      141.59      156.89      2.48 o
  -6   1   3      697.53      708.45      6.34 o
  -5   1   3      740.04      758.96      5.96 o
  -4   1   3     2288.02     2211.13      5.84 o
  -3   1   3     1138.24     1161.52      3.92 o
  -2   1   3     1383.95     1283.68      5.68 o
  -1   1   3       63.13       64.45      1.48 o
   0   1   3      514.47      521.80      3.93 o
   1   1   3       49.06       52.93      1.25 o
   2   1   3     1468.72     1391.10      5.51 o
   3   1   3     1236.50     1252.14      3.91 o
   4   1   3     2423.44     2370.34      6.08 o
   5   1   3      819.43      858.27      6.43 o
   6   1   3      768.13      792.76      4.22 o
  -6   2   3      363.35      360.21      4.02 o
  -5   2   3      466.63      468.13      4.77 o
  -4   2   3       96.50       92.45      1.50 o
  -3   2   3      711.78      709.58      2.74 o
  -2   2   3     2910.75     2864.53      8.58 o
  -1   2   3     1575.11     1633.89      4.81 o
   0   2   3     8103.26     8125.31     16.76 o
   1   2   3     1594.28     1646.03      6.49 o
   2   2   3     3076.50     3106.63      6.54 o
   3   2   3      724.40      722.28      3.02 o
   4   2   3      112.83      109.93      1.50 o
   5   2   3      483.92      491.17      4.84 o
   6   2   3      370.45      359.95      3.13 o
  -6   3   3      357.91      368.39      3.97 o
  -5   3   3      260.74      261.12      3.01 o
  -4   3   3     3886.07     3850.74      7.96 o
  -3   3   3      877.23      845.42      3.05 o
  -2   3   3     5466.30     5528.93     12.03 o
  -1   3   3     2247.60     2300.03      4.94 o
   0   3   3      210.89      208.88      1.38 o
   1   3   3     2164.53     2227.04      5.33 o
   2   3   3     5270.02     5453.70     10.25 o
   3   3   3      829.94      801.37      2.76 o
   4   3   3     3795.85     3769.80      7.67 o
   5   3   3      267.39      260.63      2.91 o
   6   3   3      330.41      329.94      2.79 o
  -6   4   3      126.12      122.88      2.90 o
  -5   4   3      770.94      814.83      4.62 o
  -4   4   3      508.72      530.96      3.01 o
  -3   4   3      459.69      450.29      2.02 o
  -2   4   3     6761.17     7046.82     12.65 o
  -1   4   3      900.05      970.44      3.37 o
   0   4   3     8945.77     9198.68     15.00 o
   1   4   3      816.85      882.17      3.45 o
   2   4   3     6869.66     7302.04     12.37 o
   3   4   3      462.83      460.60      1.93 o
   4   4   3      567.29      579.85      3.07 o
   5   4   3      784.45      807.26      4.54 o
   6   4   3      136.09      132.65      2.08 o
  -6   5   3      614.11      618.40      5.46 o
  -5   5   3      276.07      291.79      2.89 o
  -4   5   3     2796.94     2782.02      6.78 o
  -3   5   3     1211.29     1219.64      3.43 o
  -2   5   3      747.91      686.96      3.47 o
  -1   5   3     1639.86     1562.42      4.91 o
   0   5   3      401.67      423.74      1.94 o
   1   5   3     1733.94     1691.71      4.36 o
   2   5   3      682.66      633.02      2.69 o
   3   5   3     1238.03     1247.46      3.12 o
   4   5   3     2777.18     2741.14      6.82 o
   5   5   3      232.23      231.69      2.52 o
   6   5   3      626.53      612.64      3.48 o
  -6   6   3      230.95      225.91      2.91 o
  -5   6   3      484.68      501.45      4.38 o
  -4   6   3      172.05      188.15      2.03 o
  -3   6   3     2638.25     2631.43      4.96 o
  -2   6   3     2213.21     2230.11      4.77 o
  -1   6   3     4196.34     4386.21      9.19 o
   0   6   3     2000.70     1854.77      4.00 o
   1   6   3     4275.50     4531.47      8.26 o
   2   6   3     2363.14     2405.24      3.90 o
   3   6   3     2523.04     2491.68      4.67 o
   4   6   3      215.99      238.75      2.04 o
   5   6   3      389.18      395.05      3.11 o
   6   6   3      237.17      226.43      2.14 o
  -6   7   3      150.95      139.49      2.09 o
  -5   7   3       66.40       67.85      2.08 o
  -4   7   3      664.02      655.35      3.29 o
  -3   7   3       82.64       85.35      1.08 o
  -2   7   3      710.42      686.19      2.37 o
  -1   7   3     3473.20     3575.97      8.55 o
   0   7   3     1213.57     1215.51      3.82 o
   1   7   3     3447.71     3593.32      8.41 o
   2   7   3      769.19      756.07      2.23 o
   3   7   3      108.65      107.38      1.11 o
   4   7   3      745.83      749.02      3.66 o
   5   7   3       55.68       57.50      1.56 o
   6   7   3      182.08      169.02      2.01 o
  -6   8   3      264.63      253.86      2.30 o
  -5   8   3      754.68      781.04      5.33 o
  -4   8   3      562.74      578.06      3.89 o
  -3   8   3     1593.34     1539.01      3.96 o
  -2   8   3      580.90      610.29      2.25 o
  -1   8   3     1875.46     1997.25      3.64 o
   0   8   3     2178.79     2185.81      5.01 o
   1   8   3     2105.62     2201.60      4.11 o
   2   8   3      492.37      515.64      1.89 o
   3   8   3     1705.43     1642.89      3.90 o
   4   8   3      480.88      492.37      3.41 o
   5   8   3      721.58      718.22      4.30 o
   6   8   3      251.63      234.17      2.19 o
  -6   9   3      109.78      103.77      1.65 o
  -5   9   3       37.29       35.99      1.71 o
  -4   9   3        9.05        7.90      1.39 o
  -3   9   3     1039.11      984.49      3.23 o
  -2   9   3      596.33      582.68      2.10 o
  -1   9   3     6662.40     6421.82      5.99 o
   0   9   3     1349.65     1332.33      3.71 o
   1   9   3     6665.81     6386.76      6.39 o
   2   9   3      589.68      583.32      2.21 o
   3   9   3     1018.01      966.92      3.01 o
   4   9   3       13.73       14.82      1.43 o
   5   9   3       24.42       23.76      1.54 o
   6   9   3      109.22      103.44      2.24 o
  -5  10   3     1328.67     1316.06      6.01 o
  -4  10   3      516.61      523.42      3.33 o
  -3  10   3     1121.64     1096.93      3.40 o
  -2  10   3      833.09      835.57      2.56 o
  -1  10   3      165.97      158.26      1.04 o
   0  10   3      587.55      632.17      2.41 o
   1  10   3      190.38      187.79      1.31 o
   2  10   3      793.39      786.30      2.52 o
   3  10   3     1149.94     1123.93      3.25 o
   4  10   3      546.42      552.23      3.81 o
   5  10   3     1310.41     1281.77      6.04 o
   6  10   3      138.84      132.03      4.17 o
  -5  11   3      446.89      423.64      3.18 o
  -4  11   3       29.77       28.40      1.55 o
  -3  11   3      209.39      211.83      1.76 o
  -2  11   3       80.10       88.83      1.04 o
  -1  11   3     3164.33     3089.68      4.60 o
   0  11   3       50.54       50.18      0.87 o
   1  11   3     3201.22     3109.83      5.63 o
   2  11   3       50.48       59.43      1.04 o
   3  11   3      202.40      209.32      1.62 o
   4  11   3       24.33       23.70      1.47 o
   5  11   3      459.37      439.14      3.58 o
  -5  12   3     1105.80     1087.26      4.34 o
  -4  12   3      304.31      302.56      2.76 o
  -3  12   3     2470.98     2449.15      5.86 o
  -2  12   3      793.30      791.10      2.64 o
  -1  12   3      675.44      672.39      2.36 o
   0  12   3       80.22       83.00      1.08 o
   1  12   3      655.78      648.85      2.78 o
   2  12   3      746.96      748.01      3.05 o
   3  12   3     2440.92     2420.83      5.74 o
   4  12   3      293.65      293.35      2.91 o
   5  12   3     1027.71     1014.99      4.98 o
  -5  13   3        6.59       11.01      1.00 o
  -4  13   3       45.81       42.18      1.48 o
  -3  13   3      982.01      967.13      3.78 o
  -2  13   3      772.49      762.50      2.73 o
  -1  13   3     2694.68     2621.93      5.39 o
   0  13   3     1574.27     1568.33      3.97 o
   1  13   3     2722.36     2645.34      5.75 o
   2  13   3      696.00      683.88      3.20 o
   3  13   3      940.96      924.08      3.65 o
   4  13   3       35.67       35.62      1.36 o
   5  13   3        8.98       10.25      1.03 o
  -5  14   3      506.33      508.46      3.29 o
  -4  14   3      519.91      496.85      2.97 o
  -3  14   3      977.60      994.62      3.92 o
  -2  14   3      612.98      614.27      2.88 o
  -1  14   3      139.19      147.49      1.65 o
   0  14   3      109.49      127.49      1.48 o
   1  14   3      112.48      116.70      1.64 o
   2  14   3      693.74      695.96      3.62 o
   3  14   3     1020.57     1046.30      3.81 o
   4  14   3      553.23      535.78      3.70 o
   5  14   3      495.77      500.82      3.35 o
  -4  15   3      196.26      199.70      1.86 o
  -3  15   3      288.87      282.93      2.36 o
  -2  15   3      679.16      696.34      3.16 o
  -1  15   3      507.74      504.82      2.92 o
   0  15   3      374.17      375.59      2.83 o
   1  15   3      566.82      578.70      3.19 o
   2  15   3      696.71      717.51      3.28 o
   3  15   3      288.35      277.52      2.14 o
   4  15   3      209.37      213.31      2.20 o
  -4  16   3      215.07      211.28      1.80 o
  -3  16   3      618.09      603.65      2.81 o
  -2  16   3      624.61      621.95      3.05 o
  -1  16   3      144.73      151.96      1.86 o
   0  16   3     1547.11     1494.08      5.68 o
   1  16   3      122.64      129.61      1.74 o
   2  16   3      587.87      590.34      3.38 o
   3  16   3      671.64      667.76      2.97 o
   4  16   3      209.19      202.56      1.96 o
  -3  17   3      283.41      271.99      1.89 o
  -2  17   3      749.54      751.65      3.44 o
  -1  17   3     2210.61     2199.01      6.27 o
   0  17   3       86.02       85.87      1.79 o
   1  17   3     2235.56     2242.23      5.99 o
   2  17   3      746.07      747.90      3.69 o
   3  17   3      280.02      275.07      2.02 o
  -3  18   3      471.87      470.73      2.87 o
  -2  18   3      681.79      690.76      3.25 o
  -1  18   3      153.21      154.33      1.73 o
   0  18   3      780.80      830.37      4.70 o
   1  18   3      132.29      135.50      1.75 o
   2  18   3      635.63      644.11      3.34 o
   3  18   3      451.28      450.03      2.45 o
  -2  19   3      243.14      242.92      2.05 o
  -1  19   3      377.98      386.16      3.02 o
   0  19   3      221.61      218.38      2.43 o
   1  19   3      378.54      394.92      2.58 o
   2  19   3      181.19      181.59      2.02 o
  -2  20   3      341.17      322.82      2.99 o
  -1  20   3      119.49      115.30      1.75 o
   0  20   3      503.82      492.43      3.10 o
   1  20   3      137.72      137.74      1.86 o
   2  20   3      309.38      310.91      2.91 o
   0  21   3        2.79        2.89      1.70 <
   0   0   4     8761.34     8523.48     22.50 o
   1   0   4     6327.51     6634.73     15.22 o
   2   0   4    11167.95    11365.70     15.10 o
   3   0   4     1092.72     1169.67      3.99 o
   4   0   4     2347.52     2382.37      7.55 o
   5   0   4      283.75      265.73      3.83 o
   6   0   4        4.86        6.48      1.31 o
  -6   1   4      623.69      644.67      5.02 o
  -5   1   4      753.11      765.61      5.38 o
  -4   1   4     4472.94     4486.18      8.57 o
  -3   1   4     2107.47     2093.00      5.08 o
  -2   1   4     2505.36     2476.30      6.56 o
  -1   1   4      140.82      127.88      2.39 o
   0   1   4       10.40       11.45      0.98 o
   1   1   4      130.55      114.07      2.22 o
   2   1   4     2510.64     2519.28      6.52 o
   3   1   4     2005.06     1993.70      5.08 o
   4   1   4     4341.69     4312.89      8.76 o
   5   1   4      759.41      777.62      5.31 o
   6   1   4      551.03      550.68      3.79 o
  -6   2   4      635.28      622.72      4.82 o
  -5   2   4       59.01       62.72      1.97 o
  -4   2   4      218.97      218.45      2.14 o
  -3   2   4     1323.20     1274.87      4.08 o
  -2   2   4     1131.88     1127.99      4.17 o
  -1   2   4     3363.21     3573.04      9.52 o
   0   2   4     2704.00     2628.94     10.24 o
   1   2   4     3095.55     3273.05     10.62 o
   2   2   4     1045.01     1034.41      3.65 o
   3   2   4     1295.31     1252.95      3.84 o
   4   2   4      227.01      221.57      2.19 o
   5   2   4       42.58       42.18      1.91 o
   6   2   4      645.60      617.83      4.32 o
  -6   3   4      222.58      227.98      3.03 o
  -5   3   4      789.62      802.48      5.57 o
  -4   3   4     1802.12     1745.17      5.75 o
  -3   3   4      806.93      802.96      2.89 o
  -2   3   4     2848.60     2754.83      5.25 o
  -1   3   4     1166.04     1225.83      4.96 o
   0   3   4      373.82      388.72      2.82 o
   1   3   4     1265.33     1331.90      5.76 o
   2   3   4     3022.07     2951.19      6.49 o
   3   3   4      893.33      882.33      3.13 o
   4   3   4     1839.59     1782.93      5.57 o
   5   3   4      923.93      917.67      5.70 o
   6   3   4      208.36      206.44      2.15 o
  -6   4   4      220.33      236.43      2.94 o
  -5   4   4      450.58      473.52      4.31 o
  -4   4   4       34.79       36.02      1.27 o
  -3   4   4      414.75      403.23      2.16 o
  -2   4   4     2126.95     2109.51      4.74 o
  -1   4   4      566.53      577.37      3.52 o
   0   4   4     6147.86     6401.80     10.20 o
   1   4   4      544.83      552.16      3.77 o
   2   4   4     2199.49     2177.27      4.44 o
   3   4   4      390.30      371.51      2.13 o
   4   4   4       52.97       52.60      1.46 o
   5   4   4      429.49      437.39      3.22 o
   6   4   4      221.01      220.91      2.16 o
  -6   5   4      464.71      469.79      3.93 o
  -5   5   4      222.89      231.27      3.14 o
  -4   5   4      560.92      559.07      3.46 o
  -3   5   4      725.95      715.70      2.99 o
  -2   5   4      317.78      293.96      1.79 o
  -1   5   4      615.46      614.56      2.99 o
   0   5   4     1036.84     1123.75      4.36 o
   1   5   4      492.56      483.71      2.60 o
   2   5   4      314.28      284.05      1.60 o
   3   5   4      641.13      617.57      2.67 o
   4   5   4      567.86      557.50      3.47 o
   5   5   4      200.85      206.98      2.39 o
   6   5   4      455.11      442.27      2.85 o
  -6   6   4      329.25      314.52      2.71 o
  -5   6   4      576.52      584.63      4.11 o
  -4   6   4      216.12      222.38      2.62 o
  -3   6   4     1235.00     1218.54      4.14 o
  -2   6   4     1206.88     1120.44      3.23 o
  -1   6   4     1697.01     1710.24      4.49 o
   0   6   4     2825.48     2778.04      5.24 o
   1   6   4     1713.92     1756.90      3.80 o
   2   6   4     1144.45     1047.60      3.04 o
   3   6   4     1252.42     1234.32      4.02 o
   4   6   4      200.81      207.05      2.89 o
   5   6   4      609.91      593.93      3.73 o
   6   6   4      307.79      292.87      2.26 o
  -6   7   4      117.60      111.49      1.97 o
  -5   7   4      245.56      252.22      3.21 o
  -4   7   4      755.57      772.44      4.05 o
  -3   7   4      461.10      464.76      2.67 o
  -2   7   4     1391.57     1396.23      3.46 o
  -1   7   4     3981.46     3949.95      4.59 o
   0   7   4     1036.13      983.68      2.65 o
   1   7   4     4028.91     4010.94      5.48 o
   2   7   4     1408.48     1402.82      3.80 o
   3   7   4      486.38      477.03      2.59 o
   4   7   4      685.48      683.84      4.20 o
   5   7   4      232.03      237.45      2.49 o
   6   7   4      106.52       95.68      1.65 o
  -6   8   4      224.20      247.16      5.44 o
  -5   8   4      834.62      842.89      4.77 o
  -4   8   4      455.98      462.81      3.29 o
  -3   8   4     1512.01     1482.13      4.42 o
  -2   8   4     1115.40     1137.57      3.13 o
  -1   8   4      354.80      324.96      1.45 o
   0   8   4     1826.41     1914.37      3.78 o
   1   8   4      303.53      267.72      1.51 o
   2   8   4     1131.53     1130.82      3.68 o
   3   8   4     1529.30     1476.52      4.54 o
   4   8   4      466.34      474.45      3.39 o
   5   8   4      890.53      916.51      4.74 o
   6   8   4      224.77      228.32      2.89 o
  -5   9   4       70.13       69.60      1.60 o
  -4   9   4      324.94      330.52      2.58 o
  -3   9   4      780.10      764.23      3.31 o
  -2   9   4      569.59      550.36      2.23 o
  -1   9   4     1965.94     1900.69      3.73 o
   0   9   4     1855.05     1795.64      3.81 o
   1   9   4     1957.10     1882.71      4.08 o
   2   9   4      598.62      566.69      2.47 o
   3   9   4      797.87      767.89      3.37 o
   4   9   4      348.50      357.49      3.03 o
   5   9   4       88.19       85.08      1.64 o
  -5  10   4      584.40      591.18      3.53 o
  -4  10   4      533.23      533.82      3.75 o
  -3  10   4     1029.45     1001.78      3.75 o
  -2  10   4     1207.75     1170.29      3.18 o
  -1  10   4      374.73      365.95      1.73 o
   0  10   4      353.26      348.72      2.04 o
   1  10   4      382.34      365.69      2.07 o
   2  10   4     1175.45     1141.06      3.95 o
   3  10   4     1020.19     1001.99      4.49 o
   4  10   4      474.41      471.23      3.52 o
   5  10   4      587.35      596.46      3.93 o
  -5  11   4      106.09      102.68      1.69 o
  -4  11   4       26.90       26.10      1.41 o
  -3  11   4       67.21       71.63      1.46 o
  -2  11   4      545.34      559.86      2.38 o
  -1  11   4     2283.50     2199.96      4.49 o
   0  11   4      652.30      651.71      2.84 o
   1  11   4     2244.95     2166.75      4.92 o
   2  11   4      436.91      447.65      2.78 o
   3  11   4       78.77       86.42      1.63 o
   4  11   4       19.35       19.07      1.51 o
   5  11   4      100.83       99.82      1.78 o
  -5  12   4      506.15      517.43      3.05 o
  -4  12   4      272.28      281.69      2.58 o
  -3  12   4     1410.18     1445.84      4.85 o
  -2  12   4      428.50      422.57      2.26 o
  -1  12   4      853.80      849.51      3.03 o
   0  12   4        4.05        6.77      0.85 o
   1  12   4      851.13      846.51      3.45 o
   2  12   4      466.53      459.59      2.76 o
   3  12   4     1404.08     1450.09      4.55 o
   4  12   4      297.66      308.92      2.60 o
   5  12   4      574.50      570.15      3.76 o
  -5  13   4       75.46       73.66      1.64 o
  -4  13   4      115.23      120.40      1.88 o
  -3  13   4      795.24      767.17      3.43 o
  -2  13   4      729.29      701.01      2.94 o
  -1  13   4     6005.50     5926.80      8.20 o
   0  13   4     1813.53     1799.37      4.76 o
   1  13   4     5982.91     5927.37      9.08 o
   2  13   4      777.00      757.41      3.48 o
   3  13   4      848.86      825.81      3.53 o
   4  13   4      110.72      116.56      1.85 o
   5  13   4       67.29       67.54      1.48 o
  -4  14   4      638.35      621.12      3.18 o
  -3  14   4      832.93      838.29      3.76 o
  -2  14   4      976.05      954.69      3.61 o
  -1  14   4      246.55      245.76      1.92 o
   0  14   4       75.94       73.10      1.43 o
   1  14   4      222.03      214.64      2.31 o
   2  14   4      995.23      979.84      4.11 o
   3  14   4      747.84      745.74      3.19 o
   4  14   4      658.79      636.60      3.83 o
  -4  15   4      117.32      124.93      1.49 o
  -3  15   4      165.49      177.11      1.92 o
  -2  15   4      490.49      472.60      2.68 o
  -1  15   4      930.20      976.98      3.65 o
   0  15   4      947.28      942.15      3.90 o
   1  15   4      844.14      888.96      3.84 o
   2  15   4      564.27      551.49      3.10 o
   3  15   4      160.14      169.09      1.77 o
   4  15   4      103.32      107.73      1.65 o
  -4  16   4      346.95      339.36      3.41 o
  -3  16   4      929.86      909.85      3.62 o
  -2  16   4      385.03      388.19      2.90 o
  -1  16   4       64.45       70.28      1.40 o
   0  16   4      766.34      777.70      4.15 o
   1  16   4       93.24       98.01      1.55 o
   2  16   4      410.88      404.71      2.71 o
   3  16   4      906.14      889.46      3.59 o
   4  16   4      322.60      309.91      3.59 o
  -3  17   4      138.01      134.12      1.51 o
  -2  17   4      181.95      181.26      1.98 o
  -1  17   4      292.88      296.06      2.93 o
   0  17   4       10.71       14.10      1.25 o
   1  17   4      270.12      276.09      2.11 o
   2  17   4      210.99      214.73      1.92 o
   3  17   4      127.15      125.63      1.46 o
  -3  18   4      651.44      646.43      5.93 o
  -2  18   4       24.17       24.37      1.27 o
  -1  18   4      142.93      139.00      2.26 o
   0  18   4       96.24      101.56      1.73 o
   1  18   4      164.95      164.08      1.66 o
   2  18   4       41.24       40.35      1.06 o
  -2  19   4      261.20      277.86      3.40 o
  -1  19   4      305.36      320.06      2.82 o
   0  19   4       41.75       42.03      1.35 o
   1  19   4      318.20      331.57      2.57 o
   2  19   4      277.90      284.40      2.55 o
  -1  20   4      311.17      314.56      3.00 o
   0  20   4      382.26      390.72      3.93 o
   1  20   4      283.69      290.65      3.28 o
   0   0   5      352.10      392.56      3.27 o
   1   0   5     4528.63     4322.28      5.87 o
   2   0   5      148.69      171.31      1.46 o
   3   0   5      153.21      144.05      1.62 o
   4   0   5      244.75      238.31      2.82 o
   5   0   5      341.68      355.51      3.40 o
   6   0   5      132.42      137.44      2.13 o
  -6   1   5       95.64       93.56      1.84 o
  -5   1   5     1132.28     1127.35      6.45 o
  -4   1   5       59.06       60.63      1.49 o
  -3   1   5     2211.29     2135.09      5.13 o
  -2   1   5      192.58      191.89      1.43 o
  -1   1   5      872.21      873.93      2.68 o
   0   1   5       97.94      101.12      1.35 o
   1   1   5      782.38      773.87      2.84 o
   2   1   5      176.69      173.24      1.46 o
   3   1   5     2059.96     1992.80      5.89 o
   4   1   5       51.85       53.60      1.65 o
   5   1   5     1011.28     1025.17      6.16 o
   6   1   5       93.10       88.34      1.81 o
  -6   2   5      145.74      148.83      2.10 o
  -5   2   5       21.72       21.54      1.75 o
  -4   2   5      315.51      323.01      2.60 o
  -3   2   5     1048.04     1063.91      3.71 o
  -2   2   5       12.11       14.83      0.66 o
  -1   2   5     5095.06     5070.25      7.21 o
   0   2   5      337.38      312.71      1.81 o
   1   2   5     5292.69     5330.14      7.08 o
   2   2   5       22.90       24.41      0.76 o
   3   2   5     1096.04     1106.74      4.74 o
   4   2   5      298.40      298.76      2.85 o
   5   2   5       19.59       16.32      1.83 o
   6   2   5      125.91      123.26      1.98 o
  -6   3   5      370.54      380.61      3.92 o
  -5   3   5     1833.69     1856.86      8.09 o
  -4   3   5       44.02       49.59      1.64 o
  -3   3   5     2306.64     2281.34      5.24 o
  -2   3   5      679.14      671.67      2.76 o
  -1   3   5      412.45      383.01      2.01 o
   0   3   5     1633.20     1635.82      3.44 o
   1   3   5      449.22      426.97      1.93 o
   2   3   5      692.89      677.62      2.62 o
   3   3   5     2340.39     2311.08      5.47 o
   4   3   5       52.11       55.65      1.74 o
   5   3   5     1677.61     1692.44      7.94 o
   6   3   5      381.81      393.48      3.12 o
  -6   4   5      160.77      164.96      2.29 o
  -5   4   5      100.33      102.88      2.35 o
  -4   4   5      758.71      764.11      4.74 o
  -3   4   5     1401.07     1459.08      4.08 o
  -2   4   5      663.34      640.48      2.67 o
  -1   4   5     5179.32     5007.40      6.61 o
   0   4   5       55.03       69.39      0.87 o
   1   4   5     5323.56     5171.10      6.13 o
   2   4   5      649.78      628.13      2.66 o
   3   4   5     1352.27     1375.36      4.51 o
   4   4   5      702.08      711.47      5.27 o
   5   4   5      109.92      120.23      2.10 o
   6   4   5      144.13      146.72      1.96 o
  -6   5   5      108.83      106.19      2.14 o
  -5   5   5     1286.97     1299.27      5.93 o
  -4   5   5      227.08      241.20      2.90 o
  -3   5   5     2920.97     2956.37      6.30 o
  -2   5   5     1282.03     1282.03      4.00 o
  -1   5   5      787.71      781.47      2.50 o
   0   5   5     3858.88     3901.78      5.45 o
   1   5   5      845.71      852.56      2.45 o
   2   5   5     1313.49     1314.76      3.46 o
   3   5   5     3092.23     3122.73      6.28 o
   4   5   5      238.91      247.12      3.94 o
   5   5   5     1299.95     1305.21      5.65 o
   6   5   5      112.22      113.29      1.93 o
  -5   6   5        9.69       11.93      1.19 o
  -4   6   5      553.25      564.58      4.12 o
  -3   6   5      898.84      903.16      3.74 o
  -2   6   5      804.23      776.41      3.11 o
  -1   6   5     2742.73     2699.09      4.21 o
   0   6   5       12.68       16.68      0.61 o
   1   6   5     2714.79     2703.98      4.66 o
   2   6   5      803.60      772.53      2.90 o
   3   6   5      865.06      872.11      3.59 o
   4   6   5      562.81      585.83      4.43 o
   5   6   5        9.86       11.85      1.22 o
  -5   7   5      511.20      490.27      3.24 o
  -4   7   5       82.35       88.80      1.79 o
  -3   7   5     1052.64     1038.88      4.48 o
  -2   7   5     1270.98     1212.41      3.77 o
  -1   7   5      270.35      264.19      1.42 o
   0   7   5     4226.17     4057.62      5.73 o
   1   7   5      242.50      228.85      1.50 o
   2   7   5     1233.70     1148.71      4.16 o
   3   7   5     1002.17      979.33      3.86 o
   4   7   5       83.27       88.55      1.90 o
   5   7   5      480.25      469.42      2.73 o
  -5   8   5        6.89        6.68      1.17 o
  -4   8   5     1219.87     1246.10      4.85 o
  -3   8   5      277.42      267.66      2.49 o
  -2   8   5     1637.40     1630.71      4.02 o
  -1   8   5      316.29      320.55      1.71 o
   0   8   5      200.65      192.69      1.44 o
   1   8   5      287.35      281.19      1.94 o
   2   8   5     1642.93     1633.94      5.08 o
   3   8   5      242.44      234.09      2.36 o
   4   8   5     1289.65     1304.39      5.55 o
   5   8   5        9.00        9.92      0.97 o
  -5   9   5      127.25      132.86      1.81 o
  -4   9   5       92.78       97.23      1.69 o
  -3   9   5      332.38      320.14      2.56 o
  -2   9   5     1886.84     1867.89      4.65 o
  -1   9   5      576.59      585.46      2.39 o
   0   9   5     5064.23     5003.16      6.78 o
   1   9   5      592.81      602.00      3.07 o
   2   9   5     1980.63     1948.01      5.15 o
   3   9   5      357.81      342.77      2.63 o
   4   9   5       99.34       97.02      1.91 o
   5   9   5      115.40      111.77      1.56 o
  -5  10   5       17.17       16.28      0.95 o
  -4  10   5     1805.66     1834.36      5.89 o
  -3  10   5        6.27        6.49      1.03 o
  -2  10   5     2119.40     2081.46      4.82 o
  -1  10   5      235.35      225.01      1.88 o
   0  10   5      476.07      498.86      2.37 o
   1  10   5      274.36      268.22      2.02 o
   2  10   5     2014.44     1994.56      5.75 o
   3  10   5        4.48        4.16      1.25 o
   4  10   5     1807.45     1808.50      6.58 o
   5  10   5       15.85       14.17      0.95 o
  -5  11   5       23.21       22.52      1.13 o
  -4  11   5      158.42      150.67      1.89 o
  -3  11   5       83.26       78.89      1.43 o
  -2  11   5     1484.93     1456.71      4.67 o
  -1  11   5      220.05      228.73      2.05 o
   0  11   5     2482.45     2364.32      5.54 o
   1  11   5      199.59      205.13      2.10 o
   2  11   5     1539.80     1543.94      5.20 o
   3  11   5       80.50       77.53      1.71 o
   4  11   5      168.09      158.26      2.48 o
   5  11   5       21.55       19.66      1.31 o
  -4  12   5     1493.37     1494.12      4.95 o
  -3  12   5       20.03       20.77      1.15 o
  -2  12   5      871.90      853.52      3.77 o
  -1  12   5       88.36       93.14      1.62 o
   0  12   5      593.52      596.97      2.84 o
   1  12   5       94.18       97.25      1.74 o
   2  12   5      950.27      929.29      4.31 o
   3  12   5       25.14       27.08      1.48 o
   4  12   5     1532.40     1490.94      4.97 o
  -4  13   5       44.27       42.33      1.31 o
  -3  13   5       53.08       51.84      1.27 o
  -2  13   5      943.27      964.90      4.14 o
  -1  13   5       25.37       29.10      1.16 o
   0  13   5     1361.52     1292.52      5.06 o
   1  13   5       33.64       38.76      1.42 o
   2  13   5      897.44      926.62      4.22 o
   3  13   5       48.31       50.94      1.55 o
   4  13   5       45.91       44.76      1.61 o
  -4  14   5      855.30      897.50      3.85 o
  -3  14   5      127.81      122.13      1.74 o
  -2  14   5     1125.85     1183.13      4.51 o
  -1  14   5       50.69       57.24      1.47 o
   0  14   5      122.58      121.08      1.92 o
   1  14   5       65.36       69.56      1.64 o
   2  14   5      998.74     1047.52      4.38 o
   3  14   5      144.32      137.09      2.01 o
   4  14   5      805.31      815.70      4.50 o
  -4  15   5       78.03       70.00      3.07 o
  -3  15   5      331.80      317.95      2.32 o
  -2  15   5      858.61      866.64      3.89 o
  -1  15   5      116.32      119.28      1.94 o
   0  15   5     1532.04     1572.61      5.41 o
   1  15   5      131.08      136.91      1.83 o
   2  15   5      790.86      800.27      3.56 o
   3  15   5      328.45      320.43      2.79 o
   4  15   5       84.87       77.29      3.36 o
  -3  16   5      135.20      130.15      1.56 o
  -2  16   5      379.39      379.40      2.80 o
  -1  16   5      456.55      446.30      3.04 o
   0  16   5       24.08       23.65      1.34 o
   1  16   5      456.11      454.67      3.09 o
   2  16   5      356.34      351.77      2.23 o
   3  16   5      111.31      106.05      1.63 o
  -3  17   5      685.61      702.95      4.98 o
  -2  17   5      822.24      784.65      3.60 o
  -1  17   5      424.97      421.31      2.91 o
   0  17   5     1291.18     1285.47      5.07 o
   1  17   5      403.08      407.64      2.72 o
   2  17   5      743.60      686.24      3.01 o
   3  17   5      699.09      696.04      6.21 o
  -2  18   5      239.17      245.62      2.45 o
  -1  18   5      911.60      915.10      4.54 o
   0  18   5      199.37      195.37      1.99 o
   1  18   5      950.34      931.66      3.78 o
   2  18   5      269.65      256.53      3.13 o
  -1  19   5      111.41      110.66      1.76 o
   0  19   5      685.13      729.05      5.28 o
   1  19   5      103.90      105.92      2.71 o
   0   0   6     4348.77     4194.79      7.66 o
   1   0   6     1926.91     1866.29      4.34 o
   2   0   6      979.52      945.09      3.25 o
   3   0   6      515.22      515.92      2.86 o
   4   0   6        5.78        9.89      1.38 o
   5   0   6       17.18       17.89      1.39 o
  -5   1   6      799.03      791.79      5.07 o
  -4   1   6      945.58      964.32      4.79 o
  -3   1   6     1188.80     1190.56      4.11 o
  -2   1   6     1066.97     1017.33      3.52 o
  -1   1   6      556.89      564.99      2.39 o
   0   1   6       65.15       69.54      0.87 o
   1   1   6      620.71      623.23      2.39 o
   2   1   6     1046.31     1002.11      3.34 o
   3   1   6     1235.80     1241.81      4.31 o
   4   1   6      899.29      912.33      4.21 o
   5   1   6      850.76      863.01      4.72 o
  -5   2   6      110.51      117.12      2.09 o
  -4   2   6      309.50      316.91      2.74 o
  -3   2   6      240.30      253.26      2.04 o
  -2   2   6     1444.05     1451.01      4.19 o
  -1   2   6     2771.02     2752.02      5.12 o
   0   2   6     1570.87     1482.27      3.46 o
   1   2   6     2669.14     2650.44      4.87 o
   2   2   6     1366.27     1374.27      3.87 o
   3   2   6      231.62      244.46      2.20 o
   4   2   6      317.09      331.48      2.71 o
   5   2   6      102.67      110.34      2.29 o
  -5   3   6      461.26      462.41      3.88 o
  -4   3   6      876.96      898.54      4.39 o
  -3   3   6     1285.65     1291.92      4.55 o
  -2   3   6      777.62      768.89      3.25 o
  -1   3   6     1129.47     1135.58      3.41 o
   0   3   6      363.07      330.28      1.65 o
   1   3   6     1154.13     1162.06      2.97 o
   2   3   6      819.74      806.58      3.21 o
   3   3   6     1260.33     1253.57      4.63 o
   4   3   6      931.51      967.89      4.10 o
   5   3   6      475.72      478.86      4.02 o
  -5   4   6      237.11      238.66      2.83 o
  -4   4   6      414.52      413.19      3.30 o
  -3   4   6      952.70      963.88      3.74 o
  -2   4   6      960.99      960.74      3.49 o
  -1   4   6     1910.10     1893.30      4.55 o
   0   4   6      654.74      608.31      2.16 o
   1   4   6     1994.17     1974.64      4.06 o
   2   4   6      972.57      981.10      3.34 o
   3   4   6     1027.14     1023.17      3.92 o
   4   4   6      440.31      436.44      3.15 o
   5   4   6      220.74      221.45      2.53 o
  -5   5   6      197.08      204.11      2.35 o
  -4   5   6      576.60      580.84      4.38 o
  -3   5   6      718.90      707.91      3.74 o
  -2   5   6      941.15      886.62      3.54 o
  -1   5   6     1903.46     1863.86      4.56 o
   0   5   6      366.54      341.58      1.82 o
   1   5   6     1888.62     1829.34      4.48 o
   2   5   6      956.67      904.70      3.19 o
   3   5   6      644.82      628.35      2.91 o
   4   5   6      571.11      579.05      4.00 o
   5   5   6      175.93      176.36      2.07 o
  -5   6   6      569.82      581.05      2.72 o
  -4   6   6     1005.85     1021.99      5.21 o
  -3   6   6     1396.70     1373.17      5.74 o
  -2   6   6      793.85      779.27      3.35 o
  -1   6   6      920.88      917.73      2.95 o
   0   6   6     1233.86     1185.83      3.29 o
   1   6   6     1014.48     1017.26      3.62 o
   2   6   6      788.34      772.86      3.29 o
   3   6   6     1513.02     1503.91      4.79 o
   4   6   6      939.12      939.25      4.29 o
   5   6   6      580.93      574.94      3.07 o
  -5   7   6      180.04      174.43      1.88 o
  -4   7   6      374.59      391.39      2.80 o
  -3   7   6      551.44      548.82      2.93 o
  -2   7   6      811.84      838.88      3.14 o
  -1   7   6      895.15      870.40      2.91 o
   0   7   6      437.87      448.92      2.33 o
   1   7   6      918.85      894.96      3.44 o
   2   7   6      842.30      863.25      4.38 o
   3   7   6      576.38      563.64      2.93 o
   4   7   6      346.70      354.48      2.73 o
   5   7   6      188.78      170.58      1.86 o
  -5   8   6      410.50      428.45      2.85 o
  -4   8   6      876.24      893.65      3.93 o
  -3   8   6     1072.71     1079.96      4.36 o
  -2   8   6      840.70      873.99      3.31 o
  -1   8   6     1706.60     1684.30      4.42 o
   0   8   6     1835.68     1885.15      5.15 o
   1   8   6     1673.76     1644.58      5.01 o
   2   8   6      937.32      963.94      4.82 o
   3   8   6     1002.34      992.35      4.16 o
   4   8   6      841.77      851.04      4.24 o
   5   8   6      418.29      417.23      2.76 o
  -5   9   6      158.01      155.85      2.99 o
  -4   9   6      127.05      129.19      1.67 o
  -3   9   6      370.34      381.01      2.86 o
  -2   9   6      707.54      692.50      2.99 o
  -1   9   6     2415.97     2324.45      5.37 o
   0   9   6      558.06      523.53      2.97 o
   1   9   6     2330.21     2211.59      6.44 o
   2   9   6      702.49      679.01      4.15 o
   3   9   6      386.53      399.22      3.25 o
   4   9   6      125.43      126.62      2.15 o
   5   9   6      154.72      154.80      2.44 o
  -4  10   6      537.13      548.97      3.04 o
  -3  10   6      490.19      509.80      2.88 o
  -2  10   6      534.89      535.83      2.69 o
  -1  10   6      118.89      117.84      1.67 o
   0  10   6     1024.65      987.45      3.82 o
   1  10   6      116.50      116.17      1.87 o
   2  10   6      593.61      589.64      4.22 o
   3  10   6      404.71      420.42      3.61 o
   4  10   6      548.36      533.50      4.70 o
  -4  11   6       26.68       27.12      1.01 o
  -3  11   6      187.60      177.54      1.75 o
  -2  11   6     1450.83     1442.35      4.53 o
  -1  11   6     1177.02     1234.22      4.65 o
   0  11   6     2953.34     2968.24      6.43 o
   1  11   6     1092.85     1122.43      4.73 o
   2  11   6     1390.94     1397.43      6.29 o
   3  11   6      185.95      169.30      2.44 o
   4  11   6       28.60       25.33      1.29 o
  -4  12   6      620.03      652.45      3.28 o
  -3  12   6      249.03      266.50      2.12 o
  -2  12   6      987.94     1028.75      4.40 o
  -1  12   6        4.44        4.97      1.12 o
   0  12   6      375.27      373.85      2.73 o
   1  12   6       12.25       14.14      1.42 o
   2  12   6      910.24      970.69      6.39 o
   3  12   6      243.24      267.12      2.77 o
   4  12   6      569.78      569.62      3.20 o
  -4  13   6       11.42       12.33      0.97 o
  -3  13   6      467.15      436.25      2.47 o
  -2  13   6      339.19      327.26      2.32 o
  -1  13   6      610.22      641.55      3.18 o
   0  13   6     1154.75     1169.51      4.51 o
   1  13   6      608.37      643.02      4.05 o
   2  13   6      347.86      335.60      3.19 o
   3  13   6      499.10      473.17      3.15 o
   4  13   6       14.97       15.70      1.22 o
  -3  14   6      426.73      413.24      2.34 o
  -2  14   6      187.74      178.14      1.73 o
  -1  14   6      221.46      215.66      2.03 o
   0  14   6      247.18      232.91      2.28 o
   1  14   6      239.96      242.98      2.85 o
   2  14   6      205.15      199.52      2.18 o
   3  14   6      447.73      441.82      2.91 o
  -3  15   6      132.29      139.72      1.63 o
  -2  15   6      457.75      452.79      2.57 o
  -1  15   6      604.71      594.90      3.32 o
   0  15   6      794.20      830.79      3.75 o
   1  15   6      589.56      586.41      3.87 o
   2  15   6      493.81      485.86      2.96 o
   3  15   6      124.71      124.96      1.70 o
  -2  16   6      466.12      474.04      3.09 o
  -1  16   6      218.86      219.81      2.15 o
   0  16   6      277.56      284.97      2.26 o
   1  16   6      211.81      216.35      2.53 o
   2  16   6      470.89      477.03      3.09 o
  -2  17   6      189.32      191.67      4.71 o
  -1  17   6      457.30      471.31      2.88 o
   0  17   6      415.37      447.73      2.93 o
   1  17   6      467.12      486.37      2.80 o
   2  17   6      191.49      190.76      3.39 o
  -1  18   6      143.13      147.17      4.24 o
   0  18   6      507.37      511.88      5.31 o
   1  18   6      148.84      140.42      4.12 o
   0   0   7     8518.84     8373.74     12.49 o
   1   0   7       10.09       12.50      0.85 o
   2   0   7     2614.60     2593.31      5.76 o
   3   0   7       21.31       22.35      1.18 o
   4   0   7       29.62       32.29      1.34 o
   5   0   7        0.77        2.95      1.31 <
  -5   1   7       15.58       18.21      1.04 o
  -4   1   7     1585.13     1608.08      4.95 o
  -3   1   7       10.05       10.65      1.05 o
  -2   1   7     2120.92     2074.45      5.34 o
  -1   1   7      240.01      246.23      1.67 o
   0   1   7       66.66       70.99      1.10 o
   1   1   7      243.15      245.09      1.84 o
   2   1   7     2146.74     2110.63      5.51 o
   3   1   7       14.84       15.58      1.10 o
   4   1   7     1656.96     1674.27      5.19 o
   5   1   7       19.14       18.08      1.24 o
  -5   2   7       45.74       41.89      1.18 o
  -4   2   7        9.86       13.84      1.20 o
  -3   2   7       99.43       91.80      1.64 o
  -2   2   7      931.33      926.29      3.66 o
  -1   2   7      190.93      197.19      1.68 o
   0   2   7     2605.71     2563.25      4.79 o
   1   2   7      207.86      204.81      1.74 o
   2   2   7     1006.39      994.46      3.81 o
   3   2   7      106.94       98.67      1.65 o
   4   2   7       12.80       15.02      1.03 o
   5   2   7       45.35       46.63      1.42 o
  -5   3   7       18.84       19.11      1.14 o
  -4   3   7      957.17      994.15      4.87 o
  -3   3   7      147.68      140.83      1.81 o
  -2   3   7      798.31      773.06      4.01 o
  -1   3   7      843.58      802.91      3.11 o
   0   3   7      417.41      427.10      2.00 o
   1   3   7      824.49      768.11      2.97 o
   2   3   7      737.12      716.67      3.11 o
   3   3   7      151.14      140.97      1.84 o
   4   3   7      949.51      970.55      4.44 o
   5   3   7       18.96       20.04      1.10 o
  -5   4   7      139.28      135.53      1.93 o
  -4   4   7       65.06       75.70      1.71 o
  -3   4   7      604.75      604.26      3.44 o
  -2   4   7     2069.41     2035.21      6.24 o
  -1   4   7      349.84      344.81      2.23 o
   0   4   7     6646.59     6545.65      7.43 o
   1   4   7      370.56      358.18      2.30 o
   2   4   7     2040.36     2025.16      5.32 o
   3   4   7      598.72      596.95      3.45 o
   4   4   7       60.17       71.28      1.46 o
   5   4   7      158.81      153.98      2.02 o
  -5   5   7      178.31      194.74      2.36 o
  -4   5   7     1013.15     1023.62      4.28 o
  -3   5   7      103.20       94.62      1.63 o
  -2   5   7     1732.44     1666.00      5.70 o
  -1   5   7     1026.24      995.14      3.75 o
   0   5   7      118.02      117.76      1.29 o
   1   5   7      989.55      948.92      3.73 o
   2   5   7     1727.60     1653.82      5.65 o
   3   5   7       96.80       85.65      1.46 o
   4   5   7     1036.73     1020.38      4.47 o
   5   5   7      170.70      171.07      2.63 o
  -5   6   7      308.66      293.44      5.29 o
  -4   6   7       54.97       55.80      1.47 o
  -3   6   7      302.66      314.06      2.52 o
  -2   6   7      944.22      932.39      4.39 o
  -1   6   7       82.38       87.66      1.34 o
   0   6   7     2948.68     2917.04      5.66 o
   1   6   7       61.93       64.20      1.41 o
   2   6   7      905.70      869.17      4.17 o
   3   6   7      236.91      252.44      2.23 o
   4   6   7       53.49       49.36      1.50 o
   5   6   7      292.45      288.83      3.83 o
  -4   7   7      332.53      331.12      2.60 o
  -3   7   7      786.53      794.77      3.69 o
  -2   7   7      342.43      348.62      2.69 o
  -1   7   7     1037.21     1083.07      3.96 o
   0   7   7        0.48        2.32      0.98 <
   1   7   7      997.22     1008.06      4.52 o
   2   7   7      348.75      359.75      3.04 o
   3   7   7      770.74      771.41      3.77 o
   4   7   7      365.29      354.12      3.48 o
  -4   8   7      127.86      127.23      1.70 o
  -3   8   7     1444.03     1461.10      5.07 o
  -2   8   7       11.69       18.20      1.22 o
  -1   8   7      132.69      119.45      1.61 o
   0   8   7      206.71      215.39      2.20 o
   1   8   7      155.16      137.72      1.99 o
   2   8   7       11.52       17.84      1.44 o
   3   8   7     1511.40     1491.23      5.37 o
   4   8   7      125.41      111.53      1.76 o
  -4   9   7      218.58      210.71      1.91 o
  -3   9   7      733.63      720.04      3.59 o
  -2   9   7       62.51       73.85      1.62 o
  -1   9   7     2809.72     2870.61      6.35 o
   0   9   7        0.66        3.56      1.08 o
   1   9   7     2817.92     2864.30      7.37 o
   2   9   7       54.44       57.73      1.66 o
   3   9   7      708.80      679.30      3.68 o
   4   9   7      219.17      197.53      2.04 o
  -4  10   7      101.85       95.52      1.53 o
  -3  10   7     2203.49     2192.67      6.17 o
  -2  10   7      293.20      294.39      2.22 o
  -1  10   7      559.23      577.61      3.20 o
   0  10   7      154.97      160.96      1.91 o
   1  10   7      538.26      555.84      3.39 o
   2  10   7      295.18      301.53      2.95 o
   3  10   7     2237.81     2215.19      6.27 o
   4  10   7      105.12       99.73      1.48 o
  -4  11   7      214.33      184.36      4.23 o
  -3  11   7      111.61      112.71      1.60 o
  -2  11   7      227.50      214.97      1.86 o
  -1  11   7      719.58      760.74      3.99 o
   0  11   7      385.77      355.21      2.63 o
   1  11   7      759.35      803.39      3.92 o
   2  11   7      215.43      212.58      2.53 o
   3  11   7       98.44       98.03      1.56 o
   4  11   7      205.36      193.28      4.51 o
  -3  12   7      958.77      954.00      3.44 o
  -2  12   7      102.62       99.09      1.61 o
  -1  12   7      200.91      197.52      2.05 o
   0  12   7       29.82       30.66      1.41 o
   1  12   7      212.99      222.57      2.22 o
   2  12   7      103.91      102.38      1.87 o
   3  12   7      978.96      942.04      3.74 o
  -3  13   7      435.79      456.72      2.35 o
  -2  13   7      280.25      278.68      2.07 o
  -1  13   7     2542.63     2569.12      5.84 o
   0  13   7       16.07       19.14      1.27 o
   1  13   7     2513.45     2572.21      6.87 o
   2  13   7      253.57      251.08      2.39 o
   3  13   7      423.66      441.70      2.61 o
  -2  14   7       41.69       42.27      1.11 o
  -1  14   7      324.81      315.54      2.69 o
   0  14   7       19.04       20.30      1.22 o
   1  14   7      342.91      332.06      2.63 o
   2  14   7       38.47       40.02      1.15 o
   3  14   7      841.77      839.78      9.09 o
  -2  15   7       15.26       21.97      1.51 o
  -1  15   7     1137.47     1136.34      4.90 o
   0  15   7        1.84        2.39      0.97 <
   1  15   7     1138.35     1135.61      4.57 o
   2  15   7       18.36       20.00      1.08 o
  -1  16   7      135.37      149.26      1.93 o
   0  16   7      301.16      328.76      2.85 o
   1  16   7      143.29      150.85      2.01 o
   0   0   8     2841.60     2915.86      8.74 o
   1   0   8     2792.54     2814.66      6.12 o
   2   0   8     1029.47      999.25      4.05 o
   3   0   8      402.55      460.43      2.81 o
   4   0   8       17.50       16.64      1.09 o
  -4   1   8      200.08      178.20      1.90 o
  -3   1   8     1347.04     1329.98      4.79 o
  -2   1   8      347.52      338.67      2.51 o
  -1   1   8      727.97      733.06      3.33 o
   0   1   8      226.50      241.86      2.03 o
   1   1   8      708.46      704.89      3.25 o
   2   1   8      297.83      289.01      2.49 o
   3   1   8     1321.98     1302.91      4.35 o
   4   1   8      177.93      156.10      1.92 o
  -4   2   8      147.36      148.07      1.87 o
  -3   2   8      203.31      208.86      2.12 o
  -2   2   8      138.14      131.83      1.79 o
  -1   2   8     2743.25     2739.56      6.51 o
   0   2   8      196.91      205.57      1.90 o
   1   2   8     2814.61     2800.89      6.84 o
   2   2   8      141.99      140.78      1.89 o
   3   2   8      219.47      214.00      2.16 o
   4   2   8      163.60      158.96      2.07 o
  -4   3   8      384.51      376.24      2.54 o
  -3   3   8     1289.85     1261.12      4.44 o
  -2   3   8      250.50      274.71      2.30 o
  -1   3   8     1239.69     1294.46      4.36 o
   0   3   8       27.90       28.39      1.09 o
   1   3   8     1297.01     1344.05      5.62 o
   2   3   8      260.17      278.26      2.20 o
   3   3   8     1361.51     1318.70      5.05 o
   4   3   8      378.81      350.42      2.80 o
  -4   4   8      328.37      339.26      2.25 o
  -3   4   8      188.05      191.78      1.92 o
  -2   4   8      345.73      376.19      2.57 o
  -1   4   8      738.77      748.52      3.25 o
   0   4   8      245.26      259.10      2.11 o
   1   4   8      700.96      712.66      4.21 o
   2   4   8      289.02      316.74      2.74 o
   3   4   8      174.18      171.86      2.22 o
   4   4   8      302.85      296.97      2.59 o
  -4   5   8      376.84      354.00      2.58 o
  -3   5   8      261.57      288.52      2.19 o
  -2   5   8      665.44      685.90      3.36 o
  -1   5   8      100.68       98.19      1.55 o
   0   5   8      224.55      222.92      2.19 o
   1   5   8      122.74      116.42      1.74 o
   2   5   8      690.92      701.32      3.78 o
   3   5   8      216.97      231.37      2.81 o
   4   5   8      369.53      341.58      3.06 o
  -4   6   8      698.63      684.71      3.65 o
  -3   6   8      616.22      622.18      3.38 o
  -2   6   8      726.00      709.85      3.37 o
  -1   6   8      994.25     1017.93      3.83 o
   0   6   8      284.99      278.05      2.34 o
   1   6   8      965.96     1001.45      4.05 o
   2   6   8      759.14      739.70      4.06 o
   3   6   8      644.92      629.62      4.21 o
   4   6   8      721.78      673.39      4.05 o
  -4   7   8      158.44      154.83      1.67 o
  -3   7   8      268.76      270.77      2.03 o
  -2   7   8     1065.87     1049.20      3.93 o
  -1   7   8      207.18      217.81      2.01 o
   0   7   8     2085.01     2115.94      5.75 o
   1   7   8      205.77      218.94      2.23 o
   2   7   8     1051.13     1030.47      4.39 o
   3   7   8      256.49      256.55      2.48 o
   4   7   8      164.58      154.60      2.04 o
  -4   8   8      522.32      513.63      4.76 o
  -3   8   8      179.92      180.07      1.66 o
  -2   8   8      533.41      562.72      3.00 o
  -1   8   8      775.75      754.13      3.51 o
   0   8   8      247.26      276.24      2.70 o
   1   8   8      776.23      765.74      3.86 o
   2   8   8      523.28      543.74      2.85 o
   3   8   8      174.18      163.10      1.99 o
   4   8   8      516.40      517.16      7.07 o
  -3   9   8       64.93       68.08      1.18 o
  -2   9   8      642.16      664.11      3.12 o
  -1   9   8      641.82      630.06      3.52 o
   0   9   8      817.04      830.81      4.00 o
   1   9   8      651.91      640.88      3.26 o
   2   9   8      661.82      681.83      3.22 o
   3   9   8       59.84       63.57      1.45 o
  -3  10   8      207.65      210.83      1.73 o
  -2  10   8      253.50      260.42      2.17 o
  -1  10   8      106.07      108.54      1.81 o
   0  10   8      315.51      311.28      2.51 o
   1  10   8       93.08       90.65      1.66 o
   2  10   8      224.25      228.71      2.03 o
   3  10   8      208.51      216.24      2.07 o
  -3  11   8       35.71       42.16      1.35 o
  -2  11   8      897.43      900.15      3.80 o
  -1  11   8      276.30      258.65      2.35 o
   0  11   8     1303.37     1300.20      4.93 o
   1  11   8      306.43      302.12      2.63 o
   2  11   8      965.39      964.00      3.62 o
   3  11   8       45.60       54.57      1.90 o
  -2  12   8      435.74      461.83      2.80 o
  -1  12   8       49.35       54.88      1.15 o
   0  12   8        1.11        2.48      1.01 <
   1  12   8       45.23       50.71      1.37 o
   2  12   8      469.19      492.32      2.62 o
  -2  13   8     1017.72     1098.04      4.73 o
  -1  13   8      195.24      198.77      1.92 o
   0  13   8     1657.10     1726.43      5.89 o
   1  13   8      209.56      224.91      2.51 o
   2  13   8     1032.27     1063.88      5.21 o
  -1  14   8      349.22      338.01      3.03 o
   0  14   8        1.53        3.27      0.98 o
   1  14   8      333.61      313.27      2.65 o
   0   0   9     1162.37     1154.36      5.83 o
   1   0   9      542.81      563.06      3.23 o
   2   0   9      337.36      319.10      2.33 o
   3   0   9      251.90      243.07      2.02 o
  -3   1   9     1034.78     1033.96      3.89 o
  -2   1   9       50.65       50.31      1.26 o
  -1   1   9      218.57      225.99      2.12 o
   0   1   9       25.63       27.36      1.14 o
   1   1   9      178.62      185.46      2.17 o
   2   1   9       37.98       37.66      1.29 o
   3   1   9     1014.36     1010.69      3.85 o
  -3   2   9      432.92      425.91      2.31 o
  -2   2   9      302.84      290.48      2.20 o
  -1   2   9     1177.74     1179.33      4.10 o
   0   2   9      456.43      457.47      2.66 o
   1   2   9     1132.76     1144.93      5.03 o
   2   2   9      260.70      253.43      2.23 o
   3   2   9      420.35      414.32      2.53 o
  -3   3   9      870.18      861.67      3.13 o
  -2   3   9      243.18      239.08      1.91 o
  -1   3   9      526.88      534.32      2.83 o
   0   3   9      510.67      492.18      2.99 o
   1   3   9      484.51      495.90      3.06 o
   2   3   9      215.32      212.50      2.54 o
   3   3   9      813.41      798.60      3.63 o
  -3   4   9      298.63      293.85      1.77 o
  -2   4   9      709.51      728.56      3.06 o
  -1   4   9     1771.79     1767.80      4.66 o
   0   4   9      266.53      276.02      2.99 o
   1   4   9     1709.49     1731.17      5.41 o
   2   4   9      676.73      693.89      3.51 o
   3   4   9      297.82      296.17      2.26 o
  -3   5   9      685.28      684.99      2.79 o
  -2   5   9      551.85      563.38      2.68 o
  -1   5   9      212.98      217.68      1.84 o
   0   5   9     1070.60     1085.96      4.98 o
   1   5   9      253.26      259.68      2.23 o
   2   5   9      528.53      548.32      2.96 o
   3   5   9      696.60      697.54      3.29 o
  -3   6   9      122.00      129.38      1.31 o
  -2   6   9      481.09      465.78      2.50 o
  -1   6   9     1011.32     1047.41      3.74 o
   0   6   9       72.85       78.24      1.46 o
   1   6   9      984.65     1035.16      4.30 o
   2   6   9      479.88      475.91      2.87 o
   3   6   9      121.20      126.39      1.51 o
  -3   7   9      331.18      330.71      2.20 o
  -2   7   9      425.40      428.32      2.28 o
  -1   7   9      247.94      254.70      2.16 o
   0   7   9     1014.87     1014.55      4.65 o
   1   7   9      252.22      255.35      2.54 o
   2   7   9      450.19      455.80      2.90 o
   3   7   9      316.45      307.74      3.01 o
  -2   8   9      478.31      476.40      2.38 o
  -1   8   9      459.40      464.71      2.88 o
   0   8   9       16.81       19.89      1.19 o
   1   8   9      451.31      459.88      2.51 o
   2   8   9      464.24      472.02      3.29 o
  -2   9   9      610.14      627.02      2.88 o
  -1   9   9      275.32      281.31      2.39 o
   0   9   9     1422.20     1421.46      5.08 o
   1   9   9      274.31      274.88      2.31 o
   2   9   9      611.56      636.54      3.83 o
  -2  10   9      346.00      335.58      3.42 o
  -1  10   9      142.19      150.17      1.75 o
   0  10   9       18.88       20.56      1.13 o
   1  10   9      130.11      140.40      1.67 o
   2  10   9      334.41      331.85      6.42 o
  -1  11   9      230.82      237.94      2.60 o
   0  11   9     1245.65     1259.47      6.73 o
   1  11   9      230.35      240.10      2.61 o
   0   0  10      965.81      975.30      7.88 o
   1   0  10      449.40      451.82      3.01 o
   2   0  10     1077.60     1094.87      4.11 o
  -2   1  10      335.53      335.39      2.17 o
  -1   1  10       17.51       18.33      1.07 o
   0   1  10        0.00        2.88      1.02 <
   1   1  10       21.65       22.10      1.04 o
   2   1  10      342.62      348.13      2.62 o
  -2   2  10      873.25      866.27      3.59 o
  -1   2  10      183.59      179.01      1.97 o
   0   2  10     1632.46     1677.97      6.00 o
   1   2  10      199.39      194.48      1.88 o
   2   2  10      914.12      914.33      4.06 o
  -2   3  10      471.21      474.92      2.48 o
  -1   3  10      268.95      273.65      2.39 o
   0   3  10       78.92       78.76      1.37 o
   1   3  10      257.57      261.08      1.81 o
   2   3  10      519.45      539.76      3.10 o
  -2   4  10      582.34      575.33      3.38 o
  -1   4  10       94.10       97.98      1.59 o
   0   4  10     1186.47     1216.84      4.50 o
   1   4  10       89.69       89.94      1.45 o
   2   4  10      612.76      607.96      3.95 o
  -2   5  10      113.60      117.17      2.61 o
  -1   5  10      948.54      922.77      4.09 o
   0   5  10        1.62        3.52      0.94 o
   1   5  10      922.81      912.94      3.71 o
  -1   6  10      164.68      149.06      1.94 o
   0   6  10      280.42      265.61      2.29 o
   1   6  10      192.29      178.24      2.02 o
  -1   7  10      941.72      912.17      4.15 o
   0   7  10       35.51       36.10      1.21 o
   1   7  10      922.89      852.86      8.89 o
   0   8  10      504.06      468.21      6.52 o
